# Supplementary material for: Data collection on the use of embryo bioassays with aquatic animals for toxicity testing and hazard assessment of emerging pollutants
Source: Data Brief. 2020 Jan 31;29:105220. doi: 10.1016/j.dib.2020.105220 (PMC7016236; doi:10.1016/j.dib.2020.105220)
Supplement: Multimedia component 1 [file mmc1.xlsx]

## Sheet: Annex 1. Resources by Species
Superphilum		Species	Guidelines	Embryo-tests	Life-cycle	Laboratory Cultures	Number of Embryos	Embryo Transparency	Genome	Transcriptome	Genomic tools	Life Cycle Authors	DOI	Species reproductive strategies	Authors	DOI	Provenience	Eggs/embryos transparency	Embryos Availability	Genome Authors	DOI	NCBI Genomes	Transcriptome Authors	DOI	Embryo-test authors	DOI	Observations	Other Genomes NCBI
Chordata	Vertebrata	Danio rerio									Genome/Transcriptome	Avdesh et al., 2012	DOI: 10.3791/4196	170 eggs on na average spawn by female	Uusi-Heikkila ̈ et al., 2012	DOI: 10.1371/journal.pone.0048317	Laboratory cultures	Transparent corion and embryo	All year round	Howe et al., 2013	DOI: 10.1038/nature12111	ftp://ftp.ncbi.nih.gov/genomes/refseq/vertebrate_other/Danio_rerio/	Mathavan et al., 2005; Jong et al., 2010	DOI: 10.1371/journal.pgen.0010029; 10.1186/1756-0500-3-73	Torres et al., 2016; Ribeiro et al., 2015	DOI: 10.3390/ijms17101762; 10.1016/j.ecoenv.2015.01.008	-
		Pimephales promelas									Genome/Transcriptome	Ankley et al., 2001	DOI: 10.1002/etc.5620200616	50 to 150 eggs per spawn	Ankley et al., 2001	DOI: 10.1002/etc.5620200616	Laboratory cultures	Transparent corion and embryo	All year round	Burns et al., 2016	DOI: 10.1002/etc.3186	ftp://ftp.ncbi.nlm.nih.gov/genomes/genbank/vertebrate_other/Pimephales_promelas/	Gust et al., 2018	DOI: 10.1016/j.aquatox.2018.03.019	Braunbeck et al., 2005; Laban et al., 2010	PMID: 15953964; DOI: 10.1007/s10646-009-0404-4	-
		Oryzias latipes									Genome/Transcriptome	Iwamatsu, 2004	DOI: 10.1016/j.mod.2004.03.012	30 to 50 eggs per spawn	Wittbrodt et al., 2002	DOI: 10.1038/nrg704	Laboratory cultures	Transparent corion and embryo	All year round	Kasahara et al., 2007	DOI: 10.1038/nature05846	ftp://ftp.ncbi.nih.gov/genomes/refseq/vertebrate_other/Oryzias_latipes/	Lai et al., 2015	DOI: 10.1186/s12864-015-1325-7	Braunbeck et al., 2005	PMID: 15953964	-
		Oncorhynchus mykiss									Genome/Transcriptome	Schwaiger et al., 2002	DOI: 10.1016/S0166-445X(01)00248-X	Mean of 3870 (range fro 1509 to 9244) eggs per female	Okumus, 2002	ISSN: 1303-2712	Commercially available	Transparent corion and embryo	All year round	Berthelot et al., 2014	DOI: 10.1038/ncomms4657	ftp://ftp.ncbi.nih.gov/genomes/refseq/vertebrate_other/Oncorhynchus_mykiss/	Fox et al., 2014	DOI: 10.1016/j.margen.2013.12.001	Lahnsteiner et al., 2005	DOI: 10.1016/j.aquatox.2004.11.007	-
	Urochordata/Tunicata	Ciona intestinalis									Genome/Transcriptome*	Lambert and Brandt, 1967; Swalla, 2004; Joly et al., 2007	DOI: 10.2307/1539890; 10.1016/S0091-679X(04)74006-6; 10.1002/dvdy.21124	Arround 10000 eggs per individual (Hermaphrodites, no self-fertilization)	Petersen and Svane, 1995	DOI: 10.1016/0022-0981(94)00157-9	Laboratory cultures/Field Collected Organisms	Transparent corion and embryo	All year round	Dehal et al., 2002	DOI: 10.1126/science.1080049	ftp://ftp.ncbi.nih.gov/genomes/refseq/invertebrate/Ciona_intestinalis/	Matsuoka et al., 2013*	DOI: 10.1016/j.ydbio.2013.10.003	Bellas et al., 2003	DOI: 10.1016/S0043-1354(03)00396-8	*Transcriptome from early embryos
	Cephalochordata	Branchiostoma lanceolatum, B. belcheri, B. floridae									Genome/Transcriptome	Yasui et al., 2007; Carvalho et al., 2017	DOI: 10.2108/zsj.24.514; 10.1387/ijdb.170192ms	1400 to 12800 eggs by female	Xian-han et al., 1994	DOI: 10.1007/bf02850488	Field Collected Organisms	Transparent corion and embryo	B. belcheri - October and December; B. lanceolatum - May and Jully; B. floridae - May to September	Putnam et al., 2008; Huang et al., 2014	DOI: 10.1038/nature06967; 10.1038/ncomms6896	ftp://ftp.ncbi.nih.gov/genomes/refseq/invertebrate/Branchiostoma_belcheri/	Oulion et al., 2012; Yang et al., 2016	DOI: 10.1371/journal.pone.0036554; 10.1038/srep23195	Unavailable	-	-	ftp://ftp.ncbi.nih.gov/genomes/refseq/invertebrate/Branchiostoma_floridae/
Ambulacraria	Hemichordata	Ptychodera flava									Genome/Transcriptome	Lin et al., 2016; Röttinger et al., 2015; Lowe et al., 2004	DOI: 10.1002/jez.b.22665; 10.1242/bio.011809; 10.1016/S0091-679X(04)74008-X	-	-	-	Field Collected Organisms	-	Seasonal maturation showing georaphic variations (eg. September to December - Taiwan)	Simakov et al., 2015	DOI: 10.1038/nature16150	ftp://ftp.ncbi.nlm.nih.gov/genomes/genbank/invertebrate/Ptychodera_flava/	Chen et al., 2014	DOI: 10.1016/j.margen.2014.04.010	Unavailable	-	-
		Saccoglossus kowalevskii									Genome/Transcriptome	Lowe et al., 2004	DOI: 10.1016/S0091-679X(04)74008-X	-	-	-	Field Collected Organisms	-	Seasonal maturation	Simakov et al., 2015	DOI: 10.1038/nature16150	ftp://ftp.ncbi.nih.gov/genomes/refseq/invertebrate/Saccoglossus_kowalevskii/	Chen et al., 2014	DOI: 10.1016/j.margen.2014.04.010	Unavailable	-	-
	Echinodermata	Paracentrotus lividus									Unavailable*	Paredes et al., 2015	DOI: 10.1016/j.aquaculture.2014.12.022	>500000 eggs per female (Broadcast spawners)	Gago and Luís, 2010	DOI: 10.2983/035.029.0230	Field Collected Organisms	Transparent corion, embryo and larvae	Ripe animals availability between March and Sepetmber	Unavailable	-	Unavailable	Janies et al., 2016	DOI: 10.1186/s12859-016-0883-2	Torres et al., 2016; Ribeiro et al., 2015	DOI: 10.3390/ijms17101762; 10.1016/j.ecoenv.2015.01.008	*For this specie, others available
		Holothuria polii									Unavailable	Rakaj et al., 2019	DOI: 10.1016/j.aquaculture.2018.08.060	50000-500000 eggs per spawning (Gonochoristic, no sexual dimorphism and broadcast spawners)	Rakaj et al., 2019	DOI: 10.1016/j.aquaculture.2018.08.060	Laboratory cultures/Field Collected Organisms	Transparent corion, embryo and larvae	Natural spawning from June to September	Aydin and Erkan, 2015	ISSN: 2347-5129	Unavailable			Morroni et al., 2020	DOI: 10.1016/j.chemosphere.2019.124819
Ecdysozoa	Priapulida	-									Genome/Transcriptome*	Unavailable	-	-	-	-	-	-	-	Unpublished	-	ftp://ftp.ncbi.nih.gov/genomes/refseq/invertebrate/Priapulus_caudatus/	Unpublished	-	Unavailable	-	*Genome/transcriptome unpublished
	Nematoda	Caenorhabditis elegans									Genome/Transcriptome	Politz and Philipp, 1992	DOI: 10.1016/0169-4758(92)90302-I	>200 embryos per individual (Androdioecious, selfing hermaphrodites)	Tserevelakis et al., 2010	DOI: 10.1016/j.micron.2010.02.006	Laboratory cultures	Transparent throughout the whole life cycle	All year round	C. Elegans Sequencing Consortium, 1998	DOI: 10.1126/science.282.5396.2012	ftp://ftp.ncbi.nih.gov/genomes/refseq/invertebrate/Caenorhabditis_elegans/	Boeck et al., 2016*; Kaletsky et al., 2018	DOI: 10.1101/gr.202663.115; 10.1371/journal.pgen.1007559	-	-	*Embrionic and post-embryonic stages
		Pristionchus pacificus									Genome/Transcriptome	Boyd and Williams, 2003	DOI: 10.1897/02-573	Arround 170 per individual at optimum conditions (Androdioecious, self fertilizing hermaphrodites)	Leaver et al, 2016	DOI: 10.1242/bio.018127	Laboratory cultures	Transparent	All year round	Sommer et al., 1996; Dieterich et al., 2008	ISSN: 1164-5571/96/06; DOI: 10.1038/ng.227	ftp://ftp.ncbi.nlm.nih.gov/genomes/genbank/invertebrate/Pristionchus_pacificus/	Dieterich et al., 2008	DOI: 10.1038/ng.227	Unavailable	-	-
		Panagrellus redivivus									Genome/Transcriptome	Boyd and Williams, 2003	DOI: 10.1897/02-573	20 to 25 oocytes 24h after moulting (Gonochoristic, dioecious; ovoviviparous)	Duggal, 1978	DOI: 10.1163/187529278X00236	Laboratory cultures	Transparent	All year round	Srinivasan et al., 2013	DOI: 10.1534/genetics.112.148809	ftp://ftp.ncbi.nlm.nih.gov/genomes/genbank/invertebrate/Panagrellus_redivivus/	Srinivasan et al., 2013	DOI: 10.1534/genetics.112.148809	Unavailable	-	-
	Onychophora	-									Transcriptome*	Unavailable	-	-	-	-	-	-	-	Unavailable	-	Unavailable	-	-	Unavailable	-	-
	Arthropoda	Daphnia sp., D. magna, D. pulex									Genome/Transcriptome	Smith, 1963	DOI: 10.2307/1933011	30 neonates/broad by female	Martínez-Gerónimo et al., 1999	DOI: 10.1002/1522-7278(2000)15:3<155::AID-TOX1>3.0.CO;2-X	Commercially available/Laboratory cultures	Transparent throughout the whole life cycle	All year round	Colbourne et al., 2011	DOI: 10.1126/science.1197761	ftp://ftp.ncbi.nlm.nih.gov/genomes/genbank/invertebrate/Daphnia_magna/	Orsini et al., 2017	DOI: 10.1038/sdata.2017.6	-	-	-	ftp://ftp.ncbi.nlm.nih.gov/genomes/genbank/invertebrate/Daphnia_pulex/
		Amphibalanus amphitrite									Transcriptome	Piazza et al., 2012	DOI: 10.1016/j.ecoenv.2011.12.014	1000 –10,000 eggs/brood	Satheesh and Wesley, 2009	DOI: 10.1017/S0025315409000228	Laboratory cultures	Transparent	All year round	Unavailable	-	Unavailable	De Gregoris et al., 2009	DOI: 10.1186/1471-2199-10-62	Piazza et al., 2012	DOI: 10.1016/j.ecoenv.2011.12.014	-
Lophotrochozoa	Nemertea	-									Transcriptome*	Unavailable	-	-	-	-	-	-	-	Unavailable	-	Unavailable	-	-	Unavailable	-	*Transcriptomes available
	Platyhelminthes	-									Genome*/Transcriptome*	Unavailable	-	-	-	-	-	-	-	-	-	-	-	-	Unavailable	-	*Several genomic tools available
	Annelida	Platynereis dumerilii									Transcriptome	Fischer and Dorresteijn, 2004	DOI: 10.1002/bies.10409	> 2000 eggs by spawn	Fischer et al., 2010	DOI: 10.1186/1742-9994-7-31	Laboratory cultures	Transparent corion, embryo and larvae	All year round	Unavailable	-	Unavailable	Altincicek and Vilcinskas, 2007; Chou et al., 2016	DOI: 10.1186/s12864-016-2860-6; 10.1186/1742-9994-4-18	Jha et al., 1996; Hagger et al., 2002	DOI: 10.1016/S0165-1161(96)90260-5; 10.1016/S0166-445X(01)00200-4	-
		Capitella teleta									Genome/Transcriptome	Mendéz, 2006; Blake et al., 2009	DOI: 10.1017/S0025315406013117; 10.11646/zoosymposia.2.1.6	30-400 eggs/brood	Blake et al., 2009	DOI: 10.11646/zoosymposia.2.1.6	Laboratory cultures	Transparent	All year round	Simakov et al., 2012	DOI: 10.1038/nature11696	ftp://ftp.ncbi.nlm.nih.gov/genomes/genbank/invertebrate/Capitella_teleta/	Burns and Pechenik, 2017	DOI: 10.1086/692829	Méndez, 2005*; Méndez and Green-Ruiz, 2006*	DOI: 10.1007/s11270-005-2994-7; 10.1007/s11270-005-9047-0	*Larval test
		Ficopomatus enigmaticus									Unavailable	Dixon, 1981; Oliva et al., 2018	DOI: 10.1017/S0025315400048220; 10.1016/j.ecoenv.2015.10.006	Mean of 1500 eggs per female	Gabilondo et al., 2013	DOI: 10.1080/08927014.2013.810214	Field Collected Organisms	Transparent	Seasonal maturation with geographical variations (extending from May to November in the Northen Emisphere)	Unavailable	-	Unavailable	Unavailable	-	Oliva et al., 2019	DOI: 10.1016/j.marpolbul.2018.12.033	-
		Helobdella robusta									Genome	Shankland et al., 1992	DOI: 10.1139/z92-174	10-200 eggs by cocoon/clutch	Shankland et al., 1992	DOI: 10.1139/z92-174	Laboratory cultures	Transparent	All year round	Simakov et al., 2012	DOI: 10.1038/nature11696	ftp://ftp.ncbi.nih.gov/genomes/refseq/invertebrate/Helobdella_robusta/	-	-	Unavailable	-	-
	Bryozoa	Celleporella hyalina									Unavailable*	Cancino and Hughes, 1987	DOI: 10.1016/0022-0981(87)90112-2	-	-	-	Laboratory cultures	Transparent	All year round	Unavailable	-	Unavailable	Unavailable	-	Unavailable	-	*Transcriptomes available for other species
	Brachiopoda	-									Genome*/Transcriptome*	Unavailable	-	-	-	-	-	-	-	-	-	-	-	-	Unavailable	-	*Several sp. Genomes/Transcriptomes available
	Gastrotricha	-									Transcriptome*	Unavailable	-	-	-	-	-	-	-	Unavailable	-	Unavailable	-	-	Unavailable	-	*Transcriptomes available
	Mollusca	Lymanea stagnalis									Genome*/Transcriptome	Ducrot et al., 2014	DOI: 10.1016/j.yrtph.2014.09.004	50 to 120 eggs by clutch	Ducrot et al., 2014	DOI: 10.1016/j.yrtph.2014.09.004	Laboratory cultures	Transparent corion and embryo	All year round	Davison et al., 2016	DOI: 10.5061/dryad.r4342	ftp://ftp.ncbi.nlm.nih.gov/genomes/genbank/invertebrate/Lymnaea_stagnalis/	Bouétard et al., 2012; Sadamoto et al., 2012	DOI: 10.1007/s10646-012-0977-1; 10.1371/journal.pone.0042546	Mazur et al., 2016	DOI: 10.3390/w8070295	-
		Potamopyrgus antipodarum									Transcriptome	Duff et al., 2003	DOI: 10.1002/etc.5620220119	5 - 10 embryos in the broad pouch (Parthenogenetic and ovoviviparous)	OECD, 2016	DOI: 10.1787/9789264264311-en	Laboratory cultures	Transparent corion and embryo	All year round	Unavailable	-	Unavailable	Wilton et al., 2013	DOI: 10.1111/1755-0998.12051	Unavailable	-	-
		Patella depressa, P. vulgata, P. ulyssiponensis									Genome*/Transcriptome*	Ribeiro et al., 2009	DOI: 10.1017/S0025315409000320	>10000 per female (Protandrous hermaphrodites and broadcast spawners)	Aquino De Souza et al., 2009	DOI: 10.1080/17451000802603645	Field Collected Organisms	Transparent corion, embryo and larvae	P. vulgata: spawning period between November and March; P. depressa and P. vulgata: continue gonadal cycle all year round with main spawning periods between September-January and March-June.	Kenny et al., 2015	DOI: 10.1016/j.margen.2015.07.004	https://trace.ncbi.nlm.nih.gov/Traces/sra/?study=SRP055157	Werner et al., 2013; Shimeld, 2015	DOI:10.1007/s10126-012-9481-0; 10.5287/bodleian:xp68kh25x	Pérez et al., 2016	DOI: 10.1016/j.ecoenv.2016.01.025	*Draft genome P. vulgata/Transcriptome assembly from P. vulgata
		Lottia gigantea									Genome	Unavailable	-	Protandrous hermphrodites, gonochoric and broadcast spawners			Field Collected Organisms	Transparent corion, embryo and larvae	Main spawning period between January and February	Simakov et al., 2012	DOI: 10.1038/nature11696	ftp://ftp.ncbi.nih.gov/genomes/refseq/invertebrate/Lottia_gigantea/	-	-	-	-	-
		Crassotrea gigas									Genome/Transcriptome	Kong et al., 2017	DOI: 10.1016/j.aquaculture.2016.07.018	4–200 million eggs by spawning (Protandrous hermaphrodites and broadcast spawners)	Kang et al., 2003	DOI: 10.1016/S0022-0981(02)00444-6	Commercially available	Transparent corion, embryo and larvae	All year round* (decreased availability of ripe animals in October and November, according to geographical location)	Zhang et al., 2012	DOI: 10.1038/nature11413	ftp://ftp.ncbi.nih.gov/genomes/refseq/invertebrate/Crassostrea_gigas/	Feng et al., 2015; Yarra et al., 2016	DOI: 10.1371/journal.pone.0145257; 10.1016/j.margen.2016.04.003	His et al., 1999; Mai et al., 2012	DOI: 10.1016/S0065-2881(08)60428-9; 10.1016/j.marpolbul.2012.10.009	*Commercially available all year round	ftp://ftp.ncbi.nih.gov/genomes/refseq/invertebrate/Crassostrea_virginica/
		Mytilus galloprovincialis, M. edulis									Genome*/Transcriptome*	Sánchez-Lazo and Martínez-Pita, 2012	DOI: 10.1016/j.aquaculture.2012.03.021	1 to 10 milion eggs by female [Gonochoristic (dioecious) and broadcast spawners]	Pronker et al., 2008	DOI: 10.1007/s10499-007-9143-9	Commertially available/Field Collected Organisms	Transparent corion, embryo and larvae	Seasonal maturation with geographical variations: M. galloprovincialis - Galicia: ripe animals from mid winter to the end of summer; M. edulis: maturation peak between early spring and late summer, ripe animals all year round	Murgarella et al., 2016	DOI: 10.1371/journal.pone.0151561	ftp://ftp.ncbi.nlm.nih.gov/genomes/genbank/invertebrate/Mytilus_galloprovincialis/	Yarra et al., 2016	DOI: 10.1016/j.margen.2016.04.003	Fabri et al., 2014; Boukadida et al., 2016	DOI: 10.1016/j.marenvres.2014.05.007; 10.1016/j.marenvres.2016.09.007	*Mytilus galloprovenciallis
		Ruditapes decussatus									Transcriptome	Matias et al., 2013	DOI: 10.1016/j.aquaculture.2013.04.030	>1000000 eggs by female (Broadcast spawners)	Aranda-Burgos et al., 2014	DOI: 10.1093/mollus/eyt044	Commertially available/Field Collected Organisms	Transparent corion, embryo and larvae	Seasonal spawning period, mainly between April and September, with some geographical variations	Unavailable	-	Unavailable	Leite et al., 2013	DOI: 10.1186/1471-2164-14-741	Fathallah et al., 2010	DOI: 10.1007/s10661-010-1311-0	-
	Entoprocta	-									Unavailable	Unavailable	-	-	-	-	-	-	-	Unavailable	-	Unavailable	Unavailable	-	Unavailable	-	-
Gnathifera	Rotifera	Brachionus plicatilis, B. calyciflorus									Genome/Transcriptome	Yoshinaga et al., 1999	DOI: 10.1023/A:1003860502015	Aproximately 24 individuals during the life span (For assexual reproduction without starvation)	Yoshinaga et al., 2000	DOI: 10.1016/S0022-0981(00)00268-9	Laboratory cultures	Transparent throughout the whole life cycle	All year round	Hanson et al., 2013	DOI: 10.1093/jhered/est011	ftp://ftp.ncbi.nlm.nih.gov/genomes/genbank/invertebrate/Brachionus_plicatilis/	Hanson et al., 2013	DOI: 10.1186/1471-2164-14-412	Unavailable	-	*For this specie; others available	ftp://ftp.ncbi.nlm.nih.gov/genomes/genbank/invertebrate/Brachionus_calyciflorus/
	Cnidária	Nematostella vectensis									Genome/Transcriptome*	Hand and Uhlinger, 1992; Darling et al., 2005	DOI: 10.2307/1542110; 10.1002/bies.20181	Up to 2000 eggs [Asexual, Budding, Fission, Gonochoristic (diodecious) and Sexual reproduction]	Hand and Uhlinger, 1992	DOI: 10.2307/1542110	Laboratory cultures	Transparent eggs and embryos	All year round	Putnam et al., 2007	DOI: 10.1126/science.1143254	ftp://ftp.ncbi.nih.gov/genomes/refseq/invertebrate/Nematostella_vectensis/	Tulin et al., 2013	DOI: 10.1186/2041-9139-4-16	Unavailable	-	*Early embryonic development Sequenciation
		Hydra magnipapillata									Genome	Martin et al., 1997; Martinez, 1998; Schaible et al., 2011	DOI: 10.2307/1542745; 10.1016/S0531-5565(97)00113-7; 10.1016/j.exger.2011.06.004	1 - 3 oocytes per polyp in a week	Kilimovich et al., 2019	DOI: 10.1038/s41596-019-0173-3	Laboratory culttures	Transparent throughout the whole life cycle	All year round	Chapman et al., 2010	DOI: 10.1038/nature08830	ftp://ftp.ncbi.nih.gov/genomes/Hydra_magnipapillata/	Unavailable	-	Unavailable	-	-	ftp://ftp.ncbi.nih.gov/genomes/refseq/invertebrate/Hydra_vulgaris/
		Clytia hemisphaerica									Transcriptome	Houliston et al., 2010	DOI: 10.1016/j.tig.2010.01.008	4–20 eggs are spawned per medusa per day	Amiel et al., 2010	DOI: 10.1002/9780470687970.ch3	Laboratory cultures	Transparent throughout the whole life cycle	All year round	Unavailable	-	Unavailable	Houliston et al., 2010	10.1016/j.tig.2010.01.008	Unavailable	-	-
	Placozoa	Trichoplax adhaerens*									Genome	Unavailable	-	-	-	-	-	-	-	Srivastava et al., 2008	DOI: 10.1038/nature07191	ftp://ftp.ncbi.nih.gov/genomes/refseq/invertebrate/Trichoplax_adhaerens/	-	-	Unavailable	-	*Only known specie for this philum
	Porifera	Hymeniacidon perlevis									Unavailable*	Xue et al., 2009	DOI: 10.1016/j.aquaculture.2009.01.037	-	-	-	Field Collected Organisms	-	Seasonal maturation period with geographical variations	Unavailable	-	Unavailable	Unavailable	-	Unavailable	-	*Available for other porifera species
		Dysidea avara, Hippospongia communis, Ircinia oros									Unavailable*	Caralt et al., 2007	DOI: 10.1007/s10126-007-9013-5	-	-	-	Field Collected Organisms	-	Seasonal maturation period with geographical variations	Unavailable	-	Unavailable	Unavailable	-	Unavailable	-	*Available for other porifera species
	Ctenophora	Mnemiopsis mccradyi									Unavailable	Baker and Reeve, 1974, Pang and Martindale, 2008	DOI: 10.1007/BF00389086; 10.1101/pdb.emo106	Up to 10000 eggs individual/day (Simultaneous hermaphrodite)	Baker and Reeve, 1974	DOI: 10.1007/BF00389086	Laboratory cultures/Field Collected Organisms	Transparent	All year round	Unavailable	-	Unavailable	Unavailable	-	Unavailable	-	"2 to 5 eggs per gonad; 14 to 33 embryos after 7 days (Sexual reproduction, observed dissogony; DOI: 10.1007/bf00428247)
		Mnemiopsis leidyi									Genome	Pang and Martindale, 2008	DOI: 10.1101/pdb.prot5085	Up to 14000 eggs individual/day (Simultaneous hermaphrodite)	Jaspers et al., 2015	DOI: 10.1093/plankt/fbu102	Laboratory cultures/Field Collected Organisms	Transparent	All year round	Ryan et al., 2013	DOI 10.1126/science.1242592	ftp://ftp.ncbi.nlm.nih.gov/genomes/genbank/invertebrate/Mnemiopsis_leidyi/	Unavailable	-	Unavailable	-	-
			OECD	Optimized	Complete	Optimized	Thousands	Transparent	Available	Available
			National Agencies	Not standardized	Embrionary Dev.	Unefficient	Hundreds	-	-	-
			Unavailable	Unavailable	Unavailable	Unavailable	Tens	Opaque	Unavailable	Unavailable
			-	-	-	-	No information	No information	-	-

## Sheet: Annex 2. Testing Guidelines
Group/Species	Exposure	Endpoints	Organization	Other	Reference	DOI/ID/ISBN/ISSN
Vertebrata
Oryzias latipes	Multiple generations		OCDE	EDCs	Test No. 240	DOI: 10.1787/9789264242258-en
Danio rerio	Acute or letal toxicity	Embryonic stages	OCDE		Test No. 236	DOI: 10.1787/9789264203709-en
Oncorhynchus mykiss	Lethal and sub-lethal	Early life stages	OCDE		Test No. 210	DOI: 10.1787/9789264203785-en
Pimephales promelas	Lethal and sub-lethal	Early life stages	OCDE		Test No. 210	DOI: 10.1787/9789264203785-en
Danio rerio	Lethal and sub-lethal	Early life stages	OCDE		Test No. 210	DOI: 10.1787/9789264203785-en
Oryzias latipes	Lethal and sub-lethal	Early life stages	OCDE		Test No. 210	DOI: 10.1787/9789264203785-en
Cyprinodon variegatus (freshwater, brackishwater, marine)	Lethal and sub-lethal	Early life stages	OCDE		Test No. 210	DOI: 10.1787/9789264203785-en
Menidia sp	Lethal and sub-lethal	Early life stages	OCDE		Test No. 210	DOI: 10.1787/9789264203785-en
Pimephales promelas	Short term	Reproduction (adults)	OCDE		Test No. 229	DOI: 10.1787/9789264185265-en
Oryzias latipes		Sexual development (juvenile stages)	OCDE	EDCs	Test No. 234	DOI: 10.1787/9789264122369-en
Danio rerio		Sexual development (juvenile stages)	OCDE	EDCs	Test No. 234	DOI: 10.1787/9789264122369-en
Gasterosteus aculeatus		Sexual development (juvenile stages)	OCDE	EDCs	Test No. 234	DOI: 10.1787/9789264122369-en
Pimephales promelas		Oestrogenic and androgenic activity, and aromatase inhibition (adults)	OCDE	EDCs	Test No. 230	DOI: 10.1787/9789264076228-en
Oryzias latipes		Oestrogenic and androgenic activity, and aromatase inhibition (adults)	OCDE	EDCs	Test No. 230	DOI: 10.1787/9789264076228-en
Danio rerio		Oestrogenic and androgenic activity, and aromatase inhibition (adults)	OCDE	EDCs	Test No. 230	DOI: 10.1787/9789264076228-en
Oncorhynchus mykiss	Prolonged exposure	Juvenile growth	OCDE		Test No. 215	DOI: 10.1787/9789264070202-en
Danio rerio	Prolonged exposure	Juvenile growth	OCDE		Test No. 215	DOI: 10.1787/9789264070202-en
Oryzias latipes	Prolonged exposure	Juvenile growth	OCDE		Test No. 215	DOI: 10.1787/9789264070202-en
Oncorhynchus mykiss	Short-term	Fish Embryo and Sac-Fry Stages	OCDE		Test No. 212	DOI: 10.1787/9789264070141-en
Brachydanio rerio	Short-term	Fish Embryo and Sac-Fry Stages	OCDE		Test No. 212	DOI: 10.1787/9789264070141-en
Cyprinus carpio	Short-term	Fish Embryo and Sac-Fry Stages	OCDE		Test No. 212	DOI: 10.1787/9789264070141-en
Oryzias latipes	Short-term	Fish Embryo and Sac-Fry Stages	OCDE		Test No. 212	DOI: 10.1787/9789264070141-en
Pimephales promelas	Short-term	Fish Embryo and Sac-Fry Stages	OCDE		Test No. 212	DOI: 10.1787/9789264070141-en
Carassius auratus	Short-term	Fish Embryo and Sac-Fry Stages	OCDE		Test No. 212	DOI: 10.1787/9789264070141-en
Menidia peninsulae (brackish and marine)	Short-term	Fish Embryo and Sac-Fry Stages	OCDE		Test No. 212	DOI: 10.1787/9789264070141-en
Lepomis macrochirus	Short-term	Fish Embryo and Sac-Fry Stages	OCDE		Test No. 212	DOI: 10.1787/9789264070141-en
Clupea harengus (marine)	Short-term	Fish Embryo and Sac-Fry Stages	OCDE		Test No. 212	DOI: 10.1787/9789264070141-en
Gadus morhua (marine)	Short-term	Fish Embryo and Sac-Fry Stages	OCDE		Test No. 212	DOI: 10.1787/9789264070141-en
Cyprinodon variegatus (freshwater, brackishwater, marine)	Short-term	Fish Embryo and Sac-Fry Stages	OCDE		Test No. 212	DOI: 10.1787/9789264070141-en
Danio rerio	Short-term	Mortalities	OCDE		Test No. 203	DOI: 10.1787/9789264069961-en
Oryzias latipes	Short-term	Mortalities	OCDE		Test No. 203	DOI: 10.1787/9789264069961-en
Pimephales promelas	Short-term	Mortalities	OCDE		Test No. 203	DOI: 10.1787/9789264069961-en
Cyprinus carpio	Short-term	Mortalities	OCDE		Test No. 203	DOI: 10.1787/9789264069961-en
Poecilia reticulata	Short-term	Mortalities	OCDE		Test No. 203	DOI: 10.1787/9789264069961-en
Lepomis macrochirus	Short-term	Mortalities	OCDE		Test No. 203	DOI: 10.1787/9789264069961-en
Oncorhynchus mykiss	Short-term	Mortalities	OCDE		Test No. 203	DOI: 10.1787/9789264069961-en
Xenopus laevis		Larval growth and development	OCDE	EDCs	Test No. 241	DOI: 10.1787/9789264242340-en
Xenopus laevis		Metamorphosis	OCDE		Test No. 231	DOI: 10.1787/9789264076242-en
Salmon	Chronic	Early life stages	ASTM		E1241-05(2013)	DOI: 10.1520/E1241-05R13
Oncorhynchus mykiss	Chronic	Early life stages	ASTM		E1241-05(2013)	DOI: 10.1520/E1241-05R13
Salvelinus alpinus	Chronic	Early life stages	ASTM		E1241-05(2013)	DOI: 10.1520/E1241-05R13
Esox lucius	Chronic	Early life stages	ASTM		E1241-05(2013)	DOI: 10.1520/E1241-05R13
Pimephales promelas	Chronic	Early life stages	ASTM		E1241-05(2013)	DOI: 10.1520/E1241-05R13
Catostomus commersonii	Chronic	Early life stages	ASTM		E1241-05(2013)	DOI: 10.1520/E1241-05R13
Ictalurus punctatus	Chronic	Early life stages	ASTM		E1241-05(2013)	DOI: 10.1520/E1241-05R13
Lepomis macrochirus	Chronic	Early life stages	ASTM		E1241-05(2013)	DOI: 10.1520/E1241-05R13
Opsanus beta	Chronic	Early life stages	ASTM		E1241-05(2013)	DOI: 10.1520/E1241-05R13
Cyprinodon variegatus	Chronic	Early life stages	ASTM		E1241-05(2013)	DOI: 10.1520/E1241-05R13
Menidia menidia	Chronic	Early life stages	ASTM		E1241-05(2013)	DOI: 10.1520/E1241-05R13
Morone saxatilis	Chronic	Early life stages	ASTM		E1241-05(2013)	DOI: 10.1520/E1241-05R13
Oncorhynchus mykiss	Short-term	Organism survival and other toxic effects	EPA		OCSPP 850.1075	ID: EPA-HQ-OPPT-2009-0154-0035
Lepomis macrochirus	Short-term	Organism survival and other toxic effects	EPA		OCSPP 850.1075	ID: EPA-HQ-OPPT-2009-0154-0035
Menidia sp. (freshwater, brackish and marine)	Short-term	Organism survival and other toxic effects	EPA		OCSPP 850.1075	ID: EPA-HQ-OPPT-2009-0154-0035
Oncorhynchus mykiss		Time to hatch, time to swimup, hatching success, post-hatch success, overall survival, and early juvenile growth	EPA		OCSPP 850.1400	ID: EPA-HQ-OPPT-2009-0154-0033
Lepomis macrochirus		Time to hatch, time to swimup, hatching success, post-hatch success, overall survival, and early juvenile growth	EPA		OCSPP 850.1400	ID: EPA-HQ-OPPT-2009-0154-0033
Menidia menidia (brackishwater, marine)		Time to hatch, time to swimup, hatching success, post-hatch success, overall survival, and early juvenile growth	EPA		OCSPP 850.1400	ID: EPA-HQ-OPPT-2009-0154-0033
Menidia beryllina (brackishwater, marine)		Time to hatch, time to swimup, hatching success, post-hatch success, overall survival, and early juvenile growth	EPA		OCSPP 850.1400	ID: EPA-HQ-OPPT-2009-0154-0033
Menidia peninsulae (brackish and marine)		Time to hatch, time to swimup, hatching success, post-hatch success, overall survival, and early juvenile growth	EPA		OCSPP 850.1400	ID: EPA-HQ-OPPT-2009-0154-0033
Danio rerio	Exposure and post-exposure	Steady-state bioconcentration factor (BCFSS) as well as the kinetic bioconcentration factor (BCFK)	EPA		OCSPP 850.1730	ID: EPA-HQ-OPPT-2009-0154-0031
Pimephales promelas	Exposure and post-exposure	Steady-state bioconcentration factor (BCFSS) as well as the kinetic bioconcentration factor (BCFK)	EPA		OCSPP 850.1730	ID: EPA-HQ-OPPT-2009-0154-0031
Cyprinus carpio	Exposure and post-exposure	Steady-state bioconcentration factor (BCFSS) as well as the kinetic bioconcentration factor (BCFK)	EPA		OCSPP 850.1730	ID: EPA-HQ-OPPT-2009-0154-0031
Oryzias latipes	Exposure and post-exposure	Steady-state bioconcentration factor (BCFSS) as well as the kinetic bioconcentration factor (BCFK)	EPA		OCSPP 850.1730	ID: EPA-HQ-OPPT-2009-0154-0031
Poecilia reticulata	Exposure and post-exposure	Steady-state bioconcentration factor (BCFSS) as well as the kinetic bioconcentration factor (BCFK)	EPA		OCSPP 850.1730	ID: EPA-HQ-OPPT-2009-0154-0031
Lepomis macrochirus	Exposure and post-exposure	Steady-state bioconcentration factor (BCFSS) as well as the kinetic bioconcentration factor (BCFK)	EPA		OCSPP 850.1730	ID: EPA-HQ-OPPT-2009-0154-0031
Oncorhynchus mykiss	Exposure and post-exposure	Steady-state bioconcentration factor (BCFSS) as well as the kinetic bioconcentration factor (BCFK)	EPA		OCSPP 850.1730	ID: EPA-HQ-OPPT-2009-0154-0031
Gasterosteus aculeatus	Exposure and post-exposure	Steady-state bioconcentration factor (BCFSS) as well as the kinetic bioconcentration factor (BCFK)	EPA		OCSPP 850.1730	ID: EPA-HQ-OPPT-2009-0154-0031
Pimephales promelas	Short-term	Reproduction	EPA	EDCs	OPPTS 890.1350	ID: EPA-HQ-OPPT-2009-0576-0007
Oryzias latipes	Longer-term		EPA	EDCs	OPPTS 890.2200	ID: EPA-HQ-OPPT-2009-0576-0019
Xenpous laevis	Larval and juvenile stages	Metamorphosis and early juvenile development	EPA	EDCs	OPPTS 890.2300	ID: EPA-HQ-OPPT-2009-0576-0018
Xenopus laevis	Metamorphosis	Thyroid activity	EPA	EDCs	OPPTS 890.1100	ID: EPA-HQ-OPPT-2009-0576-0002
Echinodermata
Paracentrotus lividus		Embryo-test	ICES		TIMES No. 51	ISBN: 978‐87‐7482‐111‐3
Arbacia Punctulata	Acute toxicity	Embryo-test	ASTM		E1563-98(2012)	DOI: 10.1520/E1563-98R12
Dendraster Excentricus	Acute toxicity	Embryo-test	ASTM		E1563-98(2012)	DOI: 10.1520/E1563-98R12
Strongylocentrotus Droebachiensis	Acute toxicity	Embryo-test	ASTM		E1563-98(2012)	DOI: 10.1520/E1563-98R12
Strongylocentrotus Purpuratus	Acute toxicity	Embryo-test	ASTM		E1563-98(2012)	DOI: 10.1520/E1563-98R12
Nematoda
Caenorhabditis elegans		Growth, fertility, reproduction	ISO		ISO 10872:2010	-
Caenorhabditis elegans		Sub-lethal effects	ASTM		E2172-01(2014)	DOI: 10.1520/E2172-01R14
Arthropoda
Daphnia magna		Reproductive output	OCDE		Test No. 211	DOI: 10.1787/9789264070127-en
Daphnia sp.	Acute toxicity test	Immobilisation	OCDE		Test No. 202	DOI: 10.1787/9789264069947-en
Chironomus sp.		Survival, growth, reproduction and behaviour	OCDE		Test No. 218	DOI: 10.1787/9789264070264-en
Chironomus sp.	Prolonged exposure	Survival, growth, reproduction and behaviour	OCDE		Test No. 219	DOI: 10.1787/9789264070288-en
Chironomus sp.	Acute toxicity	Immobilisation	OCDE		Test No. 235	DOI: 10.1787/9789264122383-en
Chironomus sp.	Prolonged exposure	Life-cycle	OCDE		Test No. 233	DOI: 10.1787/9789264090910-en
Copepoda	Acute toxicity		ISO		ISO 14669:1999	-
Acartia tonsa (copepod)		Early life stages; survival and development of the early-life stages	ISO		ISO 16778:2015	-
Nitocra spinipes (copepod)		Early life stages; survival and development of the early-life stages	ISO		ISO/TS 18220:2016	-
Monoporeia affinis (gammarid)	In sito monitoring	Embryo malformations	ICES		TIMES No. 41	ISBN: 978-87-7482-013-0
Corophium spp.		Mortality	ICES		TIMES No. 28	ISSN: 0903-2606
Daphnia magna	Acute toxicity	Immobilization (death) and other toxic effects	EPA		OCSPP 850.1010	ID: EPA-HQ-OPPT-2009-0154-0041
Daphnia pulex	Acute toxicity	Immobilization (death) and other toxic effects	EPA		OCSPP 850.1010	ID: EPA-HQ-OPPT-2009-0154-0041
Daphnia magna		Survival, growth, and reproduction	EPA		OCSPP 850.1300	ID: EPA-HQ-OPPT-2009-0154-0034
Daphnia pulex		Survival, growth, and reproduction	EPA		OCSPP 850.1300	ID: EPA-HQ-OPPT-2009-0154-0034
gammarid amphipods	Acute toxicity	Survival and other toxic effects	EPA		OCSPP 850.1020	ID: EPA-HQ-OPPT-2009-0154-0040
Americamysis bahia (myscid)	Acute toxicity	Mortality	EPA		OCSPP 850.1035	ID: EPA-HQ-OPPT-2009-0154-0038
Farfantepenaeus aztecus (panaeid)		LC50	EPA		OCSPP 850.1045	ID: EPA-HQ-OPPT-2009-0154-0037
Farfantepenaeus duorarum (panaeid)		LC50	EPA		OCSPP 850.1045	ID: EPA-HQ-OPPT-2009-0154-0037
Litopenaeus setiferus (panaeid)		LC50	EPA		OCSPP 850.1045	ID: EPA-HQ-OPPT-2009-0154-0037
Hyalella azteca (gammarid)	Sub-chronic	Survival and growth	EPA		OCSPP 850.1735	ID: EPA-HQ-OPPT-2009-0154-0030
Chironomus dilutus (chironomid)	Sub-chronic	Survival and growth	EPA		OCSPP 850.1735	ID: EPA-HQ-OPPT-2009-0154-0030
Ampelisca abdita (gammarid)	Sub-chronic	Survival, reburial, and growth	EPA		OCSPP 850.1740	ID: EPA-HQ-OPPT-2009-0154-0029
Eohaustorius estuarius (gammarid)	Sub-chronic	Survival, reburial, and growth	EPA		OCSPP 850.1740	ID: EPA-HQ-OPPT-2009-0154-0029
Rhepoxynius abronius (gammarid)	Sub-chronic	Survival, reburial, and growth	EPA		OCSPP 850.1740	ID: EPA-HQ-OPPT-2009-0154-0029
Leptocheirus plumulosus (gammarid)	Sub-chronic	Survival, reburial, and growth	EPA		OCSPP 850.1740	ID: EPA-HQ-OPPT-2009-0154-0029
Mysidopsis bahia (myscid)	Chronic toxicity		EPA		OPPTS 850.1350
Mysidopsis bahia (myscid)	Acute toxicity		EPA		OCSPP 850.1035	ID: EPA-HQ-OPPT-2009-0154-0038
Annelida
Lumbriculus variegatus	Prolonged exposure	Reproduction and the biomass	OCDE		Test No. 225	DOI: 10.1787/9789264067356-en
Arenicola marina		Mortality, sub-lethal effects	ICES		TIMES No. 29	ISSN: 0903-2606
Polychaetous Annelids	Acute toxicity; chronic toxicity; life-cycle	Sub-lethal effects; LC50	ASTM		E1562-00(2013)	DOI: 10.1520/E1562-00R13
Mollusca
Potamopyrgus antipodarum	Prolonged exposure	Reproduction and survival	OCDE		Test No.242	DOI: 10.1787/9789264264311-en
Lymnaea stagnalis	Prolonged exposure	Reproduction and survival	OCDE		Test No.243	DOI: 10.1787/9789264264335-en
Crassostrea gigas		Embryo-test	ISO		ISO 17244:2015	-
Mytilus edulis		Embryo-test	ISO		ISO 17244:2015	-
Mytilus galloprovincialis		Embryo-test	ISO		ISO 17244:2015	-
Littorina littorea		Intersex	ICES		TIMES No. 37	ISBN: 87-7482-023-0
Crassostrea gigas	Short term; 24h exposure	Embryo-test	ICES		TIMES No. 54	ISBN: 978-87-7482-134-2
Crassostrea gigas	Acute toxicity; 48h exposure	Embryo-test; EC50; LC50	ASTM		E724-98(2012)	DOI: 10.1520/E0724-98R12
Crassostrea virginica	Acute toxicity; 48h exposure	Embryo-test; EC50; LC50	ASTM		E724-98(2012)	DOI: 10.1520/E0724-98R12
Mercenaria mercenaria	Acute toxicity; 48h exposure	Embryo-test; EC50; LC50	ASTM		E724-98(2012)	DOI: 10.1520/E0724-98R12
Mytilus edulis	Acute toxicity; 48h exposure	Embryo-test; EC50; LC50	ASTM		E724-98(2012)	DOI: 10.1520/E0724-98R12
Crassostrea virginica	Acute toxicity	Any toxic effects	EPA		OCSPP 850.1000	ID: EPA-HQ-OPPT-2009-0154-0039
Crassostrea virginica	Short term	Normal larvae	EPA		OCSPP 850.1055	ID: EPA-HQ-OPPT-2009-0154-0036
Crassostrea gigas	Short term	Normal larvae	EPA		OCSPP 850.1055	ID: EPA-HQ-OPPT-2009-0154-0036
Mercenaria mercenaria	Short term	Normal larvae	EPA		OCSPP 850.1055	ID: EPA-HQ-OPPT-2009-0154-0036
Mytilus edulis	Short term	Normal larvae	EPA		OCSPP 850.1055	ID: EPA-HQ-OPPT-2009-0154-0036
Crassostrea virginica	Exposure and post-exposure	Steady-state bioconcentration factor (BCFSS) as well as the kinetic bioconcentration factor (BCFK)	EPA		OCSPP 850.1710	ID: EPA-HQ-OPPT-2009-0154-0032
Rotifera
Brachionus Calyciflorus	Acute toxicity	LC50	ASTM		E1440-91(2012)	DOI: 10.1520/E1440-91R12
Brachionus Plicatilis	Acute toxicity	LC50	ASTM		E1440-91(2012)	DOI: 10.1520/E1440-91R12
Rotifera			APHA		8420A	-

## Sheet: Annex 3. European Regulations
EU legiglation on experimental animals and chemical compounds safety assessment
Subject	Year	Act/Validity	Title
Protection of animals used for experimental purposes	1986	86/609/EEC	Council Directive 86/609/EEC of 24 November 1986 on the approximation of laws, regulations and administrative provisions of the Member States regarding the protection of animals used for experimental and other scientific purposes
		No longer in force	https://eur-lex.europa.eu/legal-content/EN/TXT/?uri=LEGISSUM:l28104							Act	Entry into force	Deadline for transposition in the Member States	Official Journal
										Directive 86/609/EEC	28.11.1986	4.11.1989	OJ L 358 of 18.12.1986
										Amending act(s)	Entry into force	Deadline for transposition in the Member States	Official Journal
										Directive 2003/65/EC	16.9.2003	15.9.2004	OJ L 230 of 16.9.2003
Protection of animals used for experimental purposes (Amending act)	2003	2003/65/EC	Directive 2003/65/EC of the European Parliament and of the Council of 22 July 2003 amending Council Directive 86/609/EEC on the approximation of laws, regulations and administrative provisions of the Member States regarding the protection of animals used for experimental and other scientific purposes (Text with EEA relevance)
		No longer in force	ELI: http://data.europa.eu/eli/dir/2003/65/oj							Act	Entry into force	Deadline for transposition in the Member States	Official Journal
		End of validity: 09/05/2013								Directive 2003/65/EC	16.09.2003	15.09.2004	OJ L 230, 16.9.2003, p. 32–33
Good Laboratorial Practices	2004	2004/10/EC	Directive 2004/10/EC of the European Parliament and of the Council of 11 February 2004 on the harmonisation of laws, regulations and administrative provisions relating to the application of the principles of good laboratory practice and the verification of their applications for tests on chemical substances (codified version) (Text with EEA relevance)
		In force	ELI: http://data.europa.eu/eli/dir/2004/10/oj							Act	Entry into force	Deadline for transposition in the Member States	Official Journal
										Directive 2004/10/EC	11.03.2004	30.06.1988 (original law)	OJ L 50, 20.2.2004, p. 44–59
Accommodation and care of animals used for experimental and other scientific purposes	2007	2007/526/EC	Commission Recommendation of 18 June 2007 on guidelines for the accommodation and care of animals used for experimental and other scientific purposes (notified under document number C(2007) 2525)
		In force	ELI: http://data.europa.eu/eli/reco/2007/526/oj							Act	Entry into force	Deadline for transposition in the Member States	Official Journal
										Recomendation 2007/526/EC	15 June 2008	-	OJ L 197, 30.7.2007, p. 1–89
Protection of laboratory animals	2010	2010/63/EU	Directive 2010/63/EU of the European Parliament and of the Council of 22 September 2010 on the protection of animals used for scientific purposes.
		In force	ELI: http://data.europa.eu/eli/dir/2010/63/oj							Act	Entry into force	Deadline for transposition in the Member States	Official Journal
										Directive 2010/63/EU	9.11.2010	10.11.2012	OJ L 276 of 20.10.2010
Good-quality water in Europe (EU Water Directive)	2000	2000/60/EC	Directive 2000/60/EC of the European Parliament and of the Council of 23 October 2000 establishing a framework for Community action in the field of water policy
		In force	ELI: http://data.europa.eu/eli/dir/2000/60/oj							Act	Entry into force	Deadline for transposition in the Member States	Official Journal
										Directive 2000/60/EC	22 October 2000	22 December 2003	OJ L 327, 22.12.2000, p. 1–73
Environmental quality standards applicable to surface water	2008	2008/105/EC	Directive 2008/105/EC of the European Parliament and of the Council of 16 December 2008 on environmental quality standards in the field of water policy, amending and subsequently repealing Council Directives 82/176/EEC, 83/513/EEC, 84/156/EEC, 84/491/EEC, 86/280/EEC and amending Directive 2000/60/EC of the European Parliament and of the Council
		In force	ELI: http://data.europa.eu/eli/dir/2008/105/oj							Act	Entry into force	Deadline for transposition in the Member States	Official Journal
										Directive 2008/105/EC	13.1.2009	-	OJ L 348 of 24.12.2008
										Amending act	Entry into force	Deadline for transposition in the Member States	Official Journal
										Directive 2013/39/EU	25.8.2013	14.9.2015	OJ L 226 of 24.8.2013
Environmental quality standards applicable to surface water (Priority substances)	2013	2013/39/EU	Directive 2013/39/EU of the European Parliament and of the Council of 12 August 2013 amending Directives 2000/60/EC and 2008/105/EC as regards priority substances in the field of water policy Text with EEA relevance
		In force	ELI: http://data.europa.eu/eli/dir/2013/39/oj							Act	Entry into force	Deadline for transposition in the Member States	Official Journal
										Directive 2013/39/EU	25.8.2013	14.9.2015	OJ L 226 of 24.8.2013
Strategy for the marine environment (Marine Strategy Framework Directive)	2008	2008/56/EC	Directive 2008/56/EC of the European Parliament and of the Council of 17 June 2008 establishing a framework for community action in the field of marine environmental policy (Marine Strategy Framework Directive)
		In force	ELI: http://data.europa.eu/eli/dir/2008/56/oj							Act	Entry into force	Deadline for transposition in the Member States	Official Journal
										Directive 2008/56/EC	15.07.2008	15.07.2010	OJ L 164, 25.6.2008, p. 19–40
European Chemicals Agency (ECHA) — how the EU regulates chemicals (REACH)	2006	(EC) No. 1907/2006	Regulation (EC) No 1907/2006 of the European Parliament and of the Council of 18 December 2006 concerning the Registration, Evaluation, Authorisation and Restriction of Chemicals (REACH), establishing a European Chemicals Agency, amending Directive 1999/45/EC and repealing Council Regulation (EEC) No 793/93 and Commission Regulation (EC) No 1488/94 as well as Council Directive 76/769/EEC and Comm…
		In force	ELI: http://data.europa.eu/eli/reg/2006/1907/oj							Act	Entry into force	Deadline for transposition in the Member States	Official Journal
										Regulation (EC) No 1907/2006	01.06.2007	-	OJ L 396, 30.12.2006, p. 1–849
										Amending act(s)	Entry into force	Deadline for transposition in the Member States	Official Journal
										Regulation (EC) No 1272/2008	20.01.2009	01.06.2015	OJ L 353, 31.12.2008, p. 1–1355
Methods for REACH	2008	(EC) No. 440/2008	Council Regulation (EC) No 440/2008 of 30 May 2008 laying down test methods pursuant to Regulation (EC) No 1907/2006 of the European Parliament and of the Council on the Registration, Evaluation, Authorisation and Restriction of Chemicals (REACH) (Text with EEA relevance)
		In force	ELI: http://data.europa.eu/eli/reg/2008/440/oj							Act	Entry into force	Deadline for transposition in the Member States	Official Journal
										Regulation (EC) No 440/2008	01.06.2008	-	OJ L 142, 31.5.2008
Classification, Packaging and Labeling of Chemical Substances and Mixtures	2008	(EC) No. 1272/2008	Regulation (EC) No 1272/2008 of the European Parliament and of the Council of 16 December 2008 on classification, labelling and packaging of substances and mixtures, amending and repealing Directives 67/548/EEC and 1999/45/EC, and amending Regulation (EC) No 1907/2006 (Text with EEA relevance)
		In force	ELI: http://data.europa.eu/eli/reg/2008/1272/oj							Act	Entry into force	Deadline for transposition in the Member States	Official Journal
										Regulation (EC) No 1272/2008	20.01.2009	01.06.2015	OJ L 353, 31.12.2008, p. 1–1355
Cosmetic products (until 2013)	1976	76/768/EEC	Council Directive 76/768/EEC of 27 July 1976 on the approximation of the laws of the Member States relating to cosmetic products
		No longer in force	ELI: http://data.europa.eu/eli/dir/1976/768/oj							Act	Entry into force	Deadline for transposition in the Member States	Official Journal
		End of validity: 11/07/2013								Directive 76/768/EEC	30.7.1976	30.1.1978	OJ L 262 of 27.9.1976
										Amending act(s)	Entry into force	Deadline for transposition in the Member States	Official Journal
										Directive 79/661/EEC	26.7.1979	30.7.1979	OJ L 192 of 31.7.1979
										Directive 82/368/EEC	19.5.1982	31.12.1983	OJ L 167 of 15.6.1982
										Directive 83/574/EEC	4.11.1983	31.12.1984	OJ L 332 of 28.11.1983
										Directive 88/667/EEC	14.1.1989	31.12.1989	OJ L 382 of 31.12.1988
										Directive 89/679/EEC	3.1.1990	3.1.1990	OJ L 398 of 30.12.1989
										Directive 93/35/EEC	23.6.1993	14.6.1995	OJ L 151 of 23.6.1993
										Directive 2003/15/EC	11.3.2003	11.9.2004	OJ L 66 of 11.3.2003
Cosmetics products (Amending act)	2003	2003/15/EC	Directive 2003/15/EC of the European Parliament and of the Council of 27 February 2003 amending Council Directive 76/768/EEC on the approximation of the laws of the Member States relating to cosmetic products
		No longer in force	ELI: http://data.europa.eu/eli/dir/2003/15/oj							Act	Entry into force	Deadline for transposition in the Member States	Official Journal
		End of validity: 11/07/2013								Directive 2003/15/EC	11.03.2003	10.09.2004	OJ L 66, 11.3.2003, p. 26–35
Safer cosmetics for Europeans	2009	(EC) No. 1223/2009	Regulation (EC) No 1223/2009 of the European Parliament and of the Council of 30 November 2009 on cosmetic products
		In force	ELI: http://data.europa.eu/eli/reg/2009/1223/oj							Act	Entry into force	Deadline for transposition in the Member States	Official Journal
										Regulation (EC) No 1223/2009	11.7.2013; 1.12.2010 (Articles 15 paragraphs 1 and 2, Articles 14, 16, 31 and 32), 11.1.2013 (Article 16, paragraph 3, second section)	-	OJ L 342, 22.12.2009, pp. 59-209
Use of additives in feedingstuffs	2003	(EC) No. 1831/2003	Regulation (EC) No 1831/2003 of the European Parliament and of the Council of 22 September 2003 on aditives for use in animal nutrition.
		In force	ELI: http://data.europa.eu/eli/reg/2003/1831/oj							Act	Entry into force	Deadline for transposition in the Member States	Official Journal
										Regulation (EC) 1831/2003	7.11.2003	-	OJ L 268 of 18.10.2003
										Amending act(s)	Entry into force	Deadline for transposition in the Member States	Official Journal
										Regulation (EC) No 378/2005	25.3.2005	-	OJ L 59 of 5.3.2005
										Regulation (EC) No 596/2009	7.8.2009	-	OJ L 188 of 18.7.2009
										Regulation (EC) No 767/2009	21.9.2009	-	OJ L 229 of 1.9.2009
Using of feeding aditives	2008	(EC) No. 429/2008	Commission Regulation (EC) No 429/2008 of 25 April 2008 on detailed rules for the implementation of Regulation (EC) No 1831/2003 of the European Parliament and of the Council as regards the preparation and the presentation of applications and the assessment and the authorisation of feed additives (Text with EEA relevance)
		In force	ELI: http://data.europa.eu/eli/reg/2008/429/oj							Act	Entry into force	Deadline for transposition in the Member States	Official Journal
										Regulation (EC) No 429/2008	21.06.2008	-	OJ L 133, 22.5.2008, p. 1–65
Pesticide safety on the EU market	2009	(EC) No. 1107/2009	Regulation (EC) No 1107/2009 of the European Parliament and of the Council of 21 October 2009 concerning the placing of plant protection products on the market and repealing Council Directives 79/117/EEC and 91/414/EEC
		In force	ELI: http://data.europa.eu/eli/reg/2009/1107/oj							Act	Entry into force	Deadline for transposition in the Member States	Official Journal
										Regulation (EC) No 1107/2009	14.12.2009	-	OJ L 309 of 24.11.2009, pp. 1–50
Pesticide safety on the EU market	2013	(EU) No. 283/2013	Commission Regulation (EU) No 283/2013 of 1 March 2013 setting out the data requirements for active substances, in accordance with Regulation (EC) No 1107/2009 of the European Parliament and of the Council concerning the placing of plant protection products on the market Text with EEA relevance
		In force	ELI: http://data.europa.eu/eli/reg/2013/283/oj							Act	Entry into force	Deadline for transposition in the Member States	Official journal
										Commission Regulation (EU) No 283/2013	23.04.2013	-	OJ L 93, 3.4.2013, p. 1–84
Pesticide safety on the EU market	2013	(EU) No. 284/2013	Commission Regulation (EU) No 284/2013 of 1 March 2013 setting out the data requirements for plant protection products, in accordance with Regulation (EC) No 1107/2009 of the European Parliament and of the Council concerning the placing of plant protection products on the market Text with EEA relevance
		In force	ELI: http://data.europa.eu/eli/reg/2013/284/oj							Act	Entry into force	Deadline for transposition in the Member States	Official journal
										Commission Regulation (EU) No 284/2013	23.04.2013	-	OJ L 93, 3.4.2013, p. 85–152
Safe medicines for Europeans — European Medicines Agency	2004	(EC) No. 726/2004	Regulation (EC) No 726/2004 of the European Parliament and of the Council of 31 March 2004 laying down Community procedures for the authorisation and supervision of medicinal products for human and veterinary use and establishing a European Medicines Agency (Text with EEA relevance)
		In force	ELI: http://data.europa.eu/eli/reg/2004/726/oj							Act	Entry into force	Deadline for transposition in the Member States	Official journal
										Regulation (EC) No 726/2004	20.05.2004	-	OJ L 136, 30.4.2004, p. 1–33
EU rules on the authorisation, import and production of medicines for humans	2001	2001/83/EC	Directive 2001/83/EC of the European Parliament and of the Council of 6 November 2001 on the Community code relating to medicinal products for human use
		In force	ELI: http://data.europa.eu/eli/dir/2001/83/oj							Act	Entry into force	Deadline for transposition in the Member States	Official Journal		In accordance with Article 8(3) of Directive 2001/83/EC, as amended, the evaluation of the potential environmental risks posed by medicinal products should be submitted, their environmental impact should be assessed and, on a case-by-case basis, specific arrangements to limit the impact should be considered. In any event this impact should not constitute a criterion for refusal of a marketing aut…
										Directive 2001/83/EC	18.12.2001	-	OJ L 311 of 28.11.2001, pp. 67-128
EU rules on the authorisation, import and production of veterinary medicines	2001	2001/82/EC	Directive 2001/82/EC of the European Parliament and of the Council of 6 November 2001 on the Community code relating to veterinary medicinal products
		In force	ELI: http://data.europa.eu/eli/dir/2001/82/oj							Act	Entry into force	Deadline for transposition in the Member States	Official Journal
										Directive 2001/82/EC	18.12.2001	-	OJ L 311, 28.11.2001, pp. 1-66
Biocidal products	1998	98/8/EC	Directive 98/8/EC of the European Parliament and of the Council of 16 February 1998 concerning the placing of biocidal products on the market
		No longer in force to new substances	https://eur-lex.europa.eu/legal-content/EN/ALL/?uri=OJ:L:1998:123:TOC							Act	Entry into force	Deadline for transposition in the Member States	Official journal
										Directive 98/8/EC	-	-	OJ L 123, 24.04.1998
Safe insect repellents, disinfectants and other industrial chemicals (biocides) in the EU	2012	(EU) No. 528/2012	Regulation (EU) No 528/2012 of the European Parliament and of the Council of 22 May 2012 concerning the making available on the market and use of biocidal products Text with EEA relevance
		In force	ELI: http://data.europa.eu/eli/reg/2012/528/oj							Act	Entry into force	Deadline for transposition in the Member States	Official Journal
										Regulation (EU) No 528/2012	17.7.2012	–	OJ L 167, 27.6.2012, pp. 1-123
										Amending acts	Entry into force	Deadline for transposition in the Member States	Official Journal
										Regulation (EU) No 736/2013	20.8.2013	–	OJ L 204, 31.7.2013, p. 25
										Regulation (EU) No 837/2013	23.9.2013	–	OJ L 234, 3.9.2013, pp. 1-2
										Regulation (EU) No 334/2014	25.4.2014	–	OJ L 103, 5.4.2014, pp. 22-32
Biocidal products (Amending act)	2013	(EU) No. 736/2013	Commission Delegated Regulation (EU) No 736/2013 of 17 May 2013 amending Regulation (EU) No 528/2012 of the European Parliament and of the Council as regards the duration of the work programme for examination of existing biocidal active substances Text with EEA relevance
		In force	ELI: http://data.europa.eu/eli/reg_del/2013/736/oj							Act	Entry into force	Deadline for transposition in the Member States	Official Journal
										Regulation (EU) No 736/2013	20.8.2013	-	OJ L 204, 31.7.2013, p. 25
Biocidal products (Amending act)	2013	(EU) No. 837/2013	Commission Delegated Regulation (EU) No 837/2013 of 25 June 2013 amending Annex III to Regulation (EU) No 528/2012 of the European Parliament and of the Council as regards the information requirements for authorisation of biocidal products Text with EEA relevance
		In force	ELI: http://data.europa.eu/eli/reg_del/2013/837/oj							Act	Entry into force	Deadline for transposition in the Member States	Official Journal
										Regulation (EU) No 837/2013	23.9.2013	-	OJ L 234, 3.9.2013, pp. 1-2
Biocidal products (Amending act)	2014	(EU) No. 334/2014	Regulation (EU) No 334/2014 of the European Parliament and of the Council of 11 March 2014 amending Regulation (EU) No 528/2012 concerning the making available on the market and use of biocidal products, with regard to certain conditions for access to the market Text with EEA relevance
		In force	ELI: http://data.europa.eu/eli/reg/2014/334/oj							Act	Entry into force	Deadline for transposition in the Member States	Official Journal
										Regulation (EU) No 334/2014	25.4.2014	-	OJ L 103, 5.4.2014, pp. 22-32
Biocidal products	2013	(EU) No. 354/2013	Commission Implementing Regulation (EU) No 354/2013 of 18 April 2013 on changes of biocidal products authorised in accordance with Regulation (EU) No 528/2012 of the European Parliament and of the Council Text with EEA relevance
		In force	ELI: http://data.europa.eu/eli/reg_impl/2013/354/oj							Act	Entry into force	Deadline for transposition in the Member States	Official Journal
										Regulation (EU) No 354/2013	09.05.2013	-	OJ L 109, 19.4.2013, p. 4–13
Biocidal products	2014	(EU) No. 88/2014	Commission Implementing Regulation (EU) No 88/2014 of 31 January 2014 specifying a procedure for the amendment of Annex I to Regulation (EU) No 528/2012 of the European Parliament and of the Council concerning the making available on the market and use of biocidal products Text with EEA relevance
		In force	ELI: http://data.europa.eu/eli/reg_impl/2014/88/oj							Act	Entry into force	Deadline for transposition in the Member States	Official Journal
										Regulation (EU) No 88/2014	21.02.2014	-	OJ L 32, 1.2.2014, p. 3–5

## Sheet: Annex 4. Sensitivity by Phylum
Author	DOI	Phylum	Species	Compound Class	Compounds	Duration (hours)	Assay Type	Endpoints	NOEC (µg/L)	LOEC (µg/L)	LC50 (µg/L)	EC50 (µg/L)	IC50 (µg/L)		Compound Classification	Compounds	Parameters
Torres et al., 2016	10.3390/ijms17101762	Vertebrata	Danio rerio	PCP's	4-Methylbenzylidene Camphor	80	Embryo-test	Development	50	500					PCP's; UV filter	4-Methylbenzylidene Camphor (4-MBC)	80h Embryo-test: Development
		Vertebrata	Danio rerio	PCP's	Propylparaben	80	Embryo-test	Development	1000	3500					PCP's; Parabens; Preservative	Propylparaben	80h Embryo-test: Development
		Vertebrata	Danio rerio	PCP's	Triclocarban	80	Embryo-test	Development	100	350					PCP's; Desinfectant, Antifungal and Bactericide	Triclocarban	80h Embryo-test: Development
Macedo et al., 2017	10.1007/s10646-017-1778-3	Vertebrata	Danio rerio	PCP's	Methyl-triclosan	144	Embryo-test	Development	160	400					PCP's; Degradation product from TCS	Methyl-triclosan	144h Embryo-test: Development
		Vertebrata	Danio rerio	PCP's	Triclosan	144	Embryo-test	Development	160	400					PCP's; Disinfectant; Antimicrobial agent, bactericide	Triclosan	144h Embryo-test: Development
Braunbeck et al., 2005	PMID: 15953964	Vertebrata	Danio rerio	PCP's component	Sodium dodecil sulfate	24	Embryo-test	Development				3960			PCP's component; Organosulfate; Synthetic Organic Compound; Anionic surfactant	Sodium dodecil sulfate	24h Embryo-test: Development
		Vertebrata	Danio rerio	PCP's component	Sodium dodecil sulfate	48	Embryo-test	Development				4680				Sodium dodecil sulfate	48h Embryo-test: Development
		Vertebrata	Danio rerio	Metals	Copper	24	Embryo-test	Development				250			Metals	Copper (CuSO4)	24h Embryo-test: Development
		Vertebrata	Danio rerio	Metals	Copper	48	Embryo-test	Development				260				Copper (CuSO4)	48h Embryo-test: Development
		Vertebrata	Danio rerio	Herbicides component	3,4-Dichloroaniline	24	Embryo-test	Development				3280			Herbicide component/intermediate	3,4-Dichloroaniline	24h Embryo-test: Development
		Vertebrata	Danio rerio	Herbicides component	3,4-Dichloroaniline	48	Embryo-test	Development				3440				3,4-Dichloroaniline	48h Embryo-test: Development
		Vertebrata	Danio rerio	Herbicides component	3,4-Dinitrophenol	24	Embryo-test	Development				1910			Herbicide component/intermediate	3,4-Dinitrophenol	24h Embryo-test: Development
		Vertebrata	Danio rerio	Herbicides component	3,4-Dinitrophenol	48	Embryo-test	Development				1480				3,4-Dinitrophenol	48h Embryo-test: Development
Ribeiro et al., 2015	10.1016/j.ecoenv.2015.01.008	Vertebrata	Danio rerio	Pharmaceuticals	Diclofenac	80	Embryo-test	Development	125	1250					NSAIDs, Pharmaceuticals	Diclofenac	80h Embryo-test: Development
		Vertebrata	Danio rerio	Pharmaceuticals	Propranolol	80	Embryo-test	Development	12.5	125					Pharmaceuticals; β-blockers	Propranolol	80h Embryo-test: Development
		Vertebrata	Danio rerio	Pharmaceuticals	Sertraline	80	Embryo-test	Development	10	100					Pharmaceuticals; Antidepressants, SSRIs	Sertraline	80h Embryo-test: Development
		Vertebrata	Danio rerio	Pharmaceuticals	Simvastatin	80	Embryo-test	Development	50	500					Pharmaceuticals; Hypolipidemic	Simvastatin	80h Embryo-test: Development
Xia et al., 2017	10.1016/j.chemosphere.2017.05.054	Vertebrata	Danio rerio	Pharmaceuticals	Ibuprofen	96	Embryo-test	Mortality	500	>500					NSAIDs, Pharmaceuticals	Ibuprofen	96h Embryo-test: Mortality
		Vertebrata	Danio rerio	Pharmaceuticals	Diclofenac	96	Embryo-test	Mortality	500	>500					NSAIDs, Pharmaceuticals	Diclofenac	96h Embryo-test: Mortality
		Vertebrata	Danio rerio	Pharmaceuticals	Paracetamol	96	Embryo-test	Mortality	500	>500					NSAIDs, Pharmaceuticals	Paracetamol	96h Embryo-test: Mortality
		Vertebrata	Danio rerio	Pharmaceuticals	Ibuprofen	96	Embryo-test	Hatching	50	500					NSAIDs, Pharmaceuticals	Ibuprofen	96h Embryo-test: Hatching (Delay)
		Vertebrata	Danio rerio	Pharmaceuticals	Diclofenac	96	Embryo-test	Hatching	<5	5					NSAIDs, Pharmaceuticals	Diclofenac	96h Embryo-test: Hatching (Delay)
		Vertebrata	Danio rerio	Pharmaceuticals	Paracetamol	96	Embryo-test	Hatching	500	>500					NSAIDs, Pharmaceuticals	Paracetamol	96h Embryo-test: Hatching (Delay)
Yang et al., 2014	10.1016/j.aquatox.2013.12.029	Vertebrata	Danio rerio	Pharmaceuticals	Amitriptyline Hydrochloride	120	Embryo-larval test	Mortality	100	1000	1400				Pharmaceuticals; Tricyclic Antidepressant	Amitriptyline Hydrochloride	120h Embryo-larval test: Mortality
		Vertebrata	Danio rerio	Pharmaceuticals	Amitriptyline Hydrochloride	96	Embryo-test	Mortality	100	1000	1900					Amitriptyline Hydrochloride	96h Embryo-test: Mortality
Yang et al., 2018	10.1016/j.ecoenv.2017.12.024	Vertebrata	Danio rerio	Pharmaceuticals	Mianserin Hydrochloride	120	Embryo-test	Growth	0.1	1					Pharmaceuticals; Tetracyclic Antidepressant	Mianserin Hydrochloride	120h Embryo-test: Developemnt (body lenght)
		Vertebrata	Danio rerio	Pharmaceuticals	Mianserin Hydrochloride	120	Embryo-test	Mortality			1460					Mianserin Hydrochloride	120h Embryo-test: Mortality
		Vertebrata	Danio rerio	Pharmaceuticals	Mianserin Hydrochloride	96	Embryo-test	Mortality			5090					Mianserin Hydrochloride	96h Embryo-test: Mortality
van den Brandhof and Montforts, 2010	10.1016/j.ecoenv.2010.08.031	Vertebrata	Danio rerio	Pharmaceuticals	Carbamazepine	72	Embryo-test	Development/Mortality	30600	61200	>245000	86500			Pharmaceuticals; Anti-epileptic	Carbamazepine	72h Embryo-test (FET): Development/Mortality
		Vertebrata	Danio rerio	Pharmaceuticals	Diclofenac	72	Embryo-test	Development/Mortality	1500	2950	7800	5300			Pharmaceuticals; Anti-inflammatory	Diclofenac (sodium salt)	72h Embryo-test (FET): Development/Mortality
		Vertebrata	Danio rerio	Pharmaceuticals	Metoprolol	72	Embryo-test	Development/Mortality	12600	25000	>101000	31000			Pharmaceuticals; Beta-blocker	Metoprolol (tartrate)	72h Embryo-test (FET): Development/Mortality
Sehonova et al., 2016	10.1016/j.etap.2016.05.006	Vertebrata	Danio rerio	Pharmaceuticals	Tramadol Hydrochloride	144	Embryo-test	Hatching	<10	10					Pharmaceuticals; Analgetic	Tramadol Hydrochloride	144h Embryo-test: Hatching
Mu et al., 2013	10.1016/j.envpol.2012.12.029	Vertebrata	Danio rerio	Fungicides	Difenoconazole	96	Embryo-test	Mortality			2340				Triazole fungicide	Difenoconazole	96h Embryo-test: Mortality
		Vertebrata	Danio rerio	Fungicides	Difenoconazole	96	Embryo-test	Hatching	1000	1500						Difenoconazole	96h Embryo-test: Hatching
		Vertebrata	Danio rerio	Fungicides	Difenoconazole	96	Embryo-larval test	Mortality			1170					Difenoconazole	96h Embryo-larval test: Mortality
Li et al., 2018	10.1016/j.chemosphere.2018.05.146	Vertebrata	Danio rerio	Fungicides	Pyraclostrobin	96	Embryo-test	Mortality			61				Fungicides, Strobilurins	Pyraclostrobin	96h Embryo-test: Mortality
		Vertebrata	Danio rerio	Fungicides	Trifloxystrobin	96	Embryo-test	Mortality			55				Fungicides, Strobilurins	Trifloxystrobin	96h Embryo-test: Mortality
		Vertebrata	Danio rerio	Fungicides	Picoxystrobin	96	Embryo-test	Mortality			86				Fungicides, Strobilurins	Picoxystrobin	96h Embryo-test: Mortality
		Vertebrata	Danio rerio	Fungicides	Pyraclostrobin	72	Embryo-test	Hatching	47	58.6					Fungicides, Strobilurins	Pyraclostrobin	72h Embryo-test: Hatching
		Vertebrata	Danio rerio	Fungicides	Trifloxystrobin	72	Embryo-test	Hatching	47	58.6					Fungicides, Strobilurins	Trifloxystrobin	72h Embryo-test: Hatching
		Vertebrata	Danio rerio	Fungicides	Picoxystrobin	72	Embryo-test	Hatching	60	69					Fungicides, Strobilurins	Picoxystrobin	72h Embryo-test: Hatching
		Vertebrata	Danio rerio	Fungicides	Pyraclostrobin	96	Embryo-test	Growth	37.5	47					Fungicides, Strobilurins	Pyraclostrobin	96h Embryo-test: Development (Lenght)
		Vertebrata	Danio rerio	Fungicides	Trifloxystrobin	96	Embryo-test	Growth	30	37.5					Fungicides, Strobilurins	Trifloxystrobin	96h Embryo-test: Development (Lenght)
		Vertebrata	Danio rerio	Fungicides	Picoxystrobin	96	Embryo-test	Growth	<60	60					Fungicides, Strobilurins	Picoxystrobin	96h Embryo-test: Development (Lenght)
		Vertebrata	Danio rerio	Fungicides	Pyraclostrobin	96	Embryo-test	Development	37.5	47					Fungicides, Strobilurins	Pyraclostrobin	96h Embryo-test: Development (Abnormalities)
		Vertebrata	Danio rerio	Fungicides	Trifloxystrobin	96	Embryo-test	Development	37.5	47					Fungicides, Strobilurins	Trifloxystrobin	96h Embryo-test: Development (Abnormalities)
		Vertebrata	Danio rerio	Fungicides	Picoxystrobin	96	Embryo-test	Development	60	69					Fungicides, Strobilurins	Picoxystrobin	96h Embryo-test: Development (Abnormalities)
Yao et al., 2018	10.1016/j.chemosphere.2018.01.046	Vertebrata	Danio rerio	Fungicides	Sedaxane	120	Embryo-test	Mortality	3000	3500	5450				Fungicides, Succinate Dehydrogenase Inhibitors (SDHI)	Sedaxane	5 days Embryo-test (FET): Mortality (72h LC50)
		Vertebrata	Danio rerio	Fungicides	Sedaxane	120	Embryo-test	Mortality	3000	3500	3690					Sedaxane	5 days Embryo-test (FET): Mortality (96h LC50)
		Vertebrata	Danio rerio	Fungicides	Sedaxane	120	Embryo-test	Mortality	2000	2500	3180					Sedaxane	5 days Embryo-test (FET): Mortality (120h LC50)
Qian et al., 2019	10.1016/j.chemosphere.2018.09.117	Vertebrata	Danio rerio	Fungicides	Penthiopyrad	96	Embryo-test	Mortality			2770				Fungicides, Succinate Dehydrogenase Inhibitors (SDHI)	Penthiopyrad	96h Embryo-test: Mortality (LC50)
		Vertebrata	Danio rerio	Fungicides	Penthiopyrad	96	Embryo-larval test	Mortality			2380					Penthiopyrad	96h Larval-test: Mortality (LC50)
		Vertebrata	Danio rerio	Fungicides	Penthiopyrad	96	Embryo-test	Behaviour	1800	2500						Penthiopyrad	4 days Embryo-test: Behaviour (Spontaneous movements -24 hpf)
		Vertebrata	Danio rerio	Fungicides	Penthiopyrad	96	Embryo-test	Development	600	900						Penthiopyrad	4 days Embryo-test: Development (Yolk sac - 72 hpf)
		Vertebrata	Danio rerio	Fungicides	Penthiopyrad	96	Embryo-test	Development	300	600						Penthiopyrad	4 days Embryo-test: Development (Pericardium - 72 hpf)
		Vertebrata	Danio rerio	Fungicides	Penthiopyrad	96	Embryo-test	Development	600	900						Penthiopyrad	4 days Embryo-test: Development (Heartbeat - 96 hpf)
		Vertebrata	Danio rerio	Fungicides	Penthiopyrad	96	Embryo-test	Hatching	1500	1800						Penthiopyrad	4 days Embryo-test: Hatching (Hatching rate - 96 hpf)
		Vertebrata	Danio rerio	Fungicides	Penthiopyrad	96	Embryo-test	Development	600	900						Penthiopyrad	4 days Embryo-test: Development (Melanin deposition - 96 hpf)
		Vertebrata	Danio rerio	Fungicides	Penthiopyrad	96	Embryo-test	Development	300	600						Penthiopyrad	4 days Embryo-test: Development (Body length of the survived larvae - 96 hpf)
Aksakal and Ciltas, 2018	10.1016/j.chemosphere.2018.02.094	Vertebrata	Danio rerio	Fungicides	Penconazole	96	Embryo-test	Mortality	<800	800	3730				Triazole fungicide	Penconazole [1-(2,4-dichloro-β-propylphenethyl)-1H-1,2,4-tri-azole]	96h Embryo-test: Mortality
Laban et al., 2010	10.1007/s10646-009-0404-4	Vertebrata	Pimephales promelas	Metals	Silver	96	Embryo-test	Mortality			15				Metals	Silver (AgNO3)	96h Embryo-test: Mortality
		Vertebrata	Pimephales promelas	Nanoparticles	Sigma Silver Nanoparticles	96	Embryo-test	Mortality			10600				Nanoparticles, Metals	Sigma Ag NPs	96h Embryo-test: Mortality
		Vertebrata	Pimephales promelas	Nanoparticles	NanoAmor Silver Nanoparticles	96	Embryo-test	Mortality			9400				Nanoparticles, Metals	NanoAmor Ag NPs	96h Embryo-test: Mortality
Braunbeck et al., 2005	PMID: 15953964	Vertebrata	Pimephales promelas	PCP's component	Sodium dodecil sulfate	28	Embryo-test	Development				22680			PCP's component; Organosulfate; Synthetic Organic Compound	Sodium dodecil sulfate	28h Embryo-test: Development
		Vertebrata	Pimephales promelas	PCP's component	Sodium dodecil sulfate	56	Embryo-test	Development				18820				Sodium dodecil sulfate	56h Embryo-test: Development
		Vertebrata	Pimephales promelas	PCP's component	Sodium dodecil sulfate	72	Embryo-test	Development				15370				Sodium dodecil sulfate	3d Embryo-test: Development
		Vertebrata	Pimephales promelas	PCP's component	Sodium dodecil sulfate	96	Embryo-test	Development				13830				Sodium dodecil sulfate	4d Embryo-test: Development
		Vertebrata	Pimephales promelas	Metals	Copper	28	Embryo-test	Development				1830			Metals	Copper (CuSO4)	28h Embryo-test: Development
		Vertebrata	Pimephales promelas	Metals	Copper	56	Embryo-test	Development				1460				Copper (CuSO4)	56h Embryo-test: Development
		Vertebrata	Pimephales promelas	Metals	Copper	72	Embryo-test	Development				900				Copper (CuSO4)	3d Embryo-test: Development
		Vertebrata	Pimephales promelas	Metals	Copper	96	Embryo-test	Development				820				Copper (CuSO4)	4d Embryo-test: Development
		Vertebrata	Pimephales promelas	Herbicides component	3,4-Dichloroaniline	28	Embryo-test	Development				17100			Herbicide component/intermediate	3,4-Dichloroaniline	28h Embryo-test: Development
		Vertebrata	Pimephales promelas	Herbicides component	3,4-Dichloroaniline	56	Embryo-test	Development				8080				3,4-Dichloroaniline	56h Embryo-test: Development
		Vertebrata	Pimephales promelas	Herbicides component	3,4-Dichloroaniline	72	Embryo-test	Development				5930				3,4-Dichloroaniline	3d Embryo-test: Development
		Vertebrata	Pimephales promelas	Herbicides component	3,4-Dichloroaniline	96	Embryo-test	Development				4350				3,4-Dichloroaniline	4d Embryo-test: Development
		Vertebrata	Pimephales promelas	Herbicides component	3,4-Dinitrophenol	28	Embryo-test	Development				820			Herbicide component/intermediate	3,4-Dinitrophenol	28h Embryo-test: Development
		Vertebrata	Pimephales promelas	Herbicides component	3,4-Dinitrophenol	56	Embryo-test	Development				410				3,4-Dinitrophenol	56h Embryo-test: Development
		Vertebrata	Pimephales promelas	Herbicides component	3,4-Dinitrophenol	72	Embryo-test	Development				400				3,4-Dinitrophenol	3d Embryo-test: Development
		Vertebrata	Pimephales promelas	Herbicides component	3,4-Dinitrophenol	96	Embryo-test	Development				310				3,4-Dinitrophenol	4d Embryo-test: Development
Braunbeck et al., 2005	PMID: 15953964	Vertebrata	Oryzias latipes	PCP's component	Sodium dodecil sulfate	30	Embryo-test	Development				33080			PCP's component; Organosulfate; Synthetic Organic Compound	Sodium dodecil sulfate	30h Embryo-test: Developemnt
		Vertebrata	Oryzias latipes	PCP's component	Sodium dodecil sulfate	78	Embryo-test	Development				32920				Sodium dodecil sulfate	78h Embryo-test: Developemnt
		Vertebrata	Oryzias latipes	PCP's component	Sodium dodecil sulfate	168	Embryo-larval test	Development				32100				Sodium dodecil sulfate	7d Embryo-larval test: Developemnt
		Vertebrata	Oryzias latipes	PCP's component	Sodium dodecil sulfate	240	Embryo-larval test	Development				33100				Sodium dodecil sulfate	10d Embryo-larval test: Development
		Vertebrata	Oryzias latipes	PCP's component	Sodium dodecil sulfate	336	Embryo-larval test	Development				31080				Sodium dodecil sulfate	14d Embryo-larval test: Development
		Vertebrata	Oryzias latipes	Metals	Copper	30	Embryo-test	Development				2950			Metals	Copper (CuSO4)	30h Embryo-test: Developemnt
		Vertebrata	Oryzias latipes	Metals	Copper	78	Embryo-test	Development				2220				Copper (CuSO4)	78h Embryo-test: Developemnt
		Vertebrata	Oryzias latipes	Metals	Copper	168	Embryo-larval test	Development				1600				Copper (CuSO4)	7d Embryo-larval test: Developemnt
		Vertebrata	Oryzias latipes	Metals	Copper	240	Embryo-larval test	Development				1130				Copper (CuSO4)	10d Embryo-larval test: Development
		Vertebrata	Oryzias latipes	Metals	Copper	336	Embryo-larval test	Development				680				Copper (CuSO4)	14d Embryo-larval test: Development
		Vertebrata	Oryzias latipes	Herbicides component	3,4-Dichloroaniline	30	Embryo-test	Development				24100			Herbicide component/intermediate	3,4-Dichloroaniline	30h Embryo-test: Developemnt
		Vertebrata	Oryzias latipes	Herbicides component	3,4-Dichloroaniline	78	Embryo-test	Development				21800				3,4-Dichloroaniline	78h Embryo-test: Developemnt
		Vertebrata	Oryzias latipes	Herbicides component	3,4-Dichloroaniline	168	Embryo-larval test	Development				15630				3,4-Dichloroaniline	7d Embryo-larval test: Developemnt
		Vertebrata	Oryzias latipes	Herbicides component	3,4-Dichloroaniline	240	Embryo-larval test	Development				12400				3,4-Dichloroaniline	10d Embryo-larval test: Development
		Vertebrata	Oryzias latipes	Herbicides component	3,4-Dichloroaniline	336	Embryo-larval test	Development				4550				3,4-Dichloroaniline	14d Embryo-larval test: Development
		Vertebrata	Oryzias latipes	Herbicides component	3,4-Dinitrophenol	30	Embryo-test	Development				6420			Herbicide component/intermediate	3,4-Dinitrophenol	30h Embryo-test: Developemnt
		Vertebrata	Oryzias latipes	Herbicides component	3,4-Dinitrophenol	78	Embryo-test	Development				5240				3,4-Dinitrophenol	78h Embryo-test: Developemnt
		Vertebrata	Oryzias latipes	Herbicides component	3,4-Dinitrophenol	168	Embryo-larval test	Development				5420				3,4-Dinitrophenol	7d Embryo-larval test: Developemnt
		Vertebrata	Oryzias latipes	Herbicides component	3,4-Dinitrophenol	240	Embryo-larval test	Development				4530				3,4-Dinitrophenol	10d Embryo-larval test: Development
		Vertebrata	Oryzias latipes	Herbicides component	3,4-Dinitrophenol	336	Embryo-larval test	Development				3880				3,4-Dinitrophenol	14d Embryo-larval test: Development
Yi and Leung, 2017	10.1016/j.marpolbul.2017.02.030	Vertebrata	Oryzias melastigma	Organitins	Triphenyltin	144	Embryo-test	Development	2	10					Organotin	Triphenyltin	6d Embryo-test: Hearthbeat
		Vertebrata	Oryzias melastigma	Organitins	Triphenyltin		Embryo-larval test	Growth	2	10						Triphenyltin	1d post hatch Embryo-larval test: Developement
		Vertebrata	Oryzias melastigma	Organitins	Triphenyltin		Embryo-larval test	Behaviour	10	50						Triphenyltin	1d post hatch Embryo-larval test: Swimming Behaviour
		Vertebrata	Oryzias melastigma	Organitins	Triphenyltin		Embryo-larval test	Mortality	2	10						Triphenyltin	1d post hatch Embryo-larval test: Cumulative mortality
Velisek et al., 2016	10.1016/j.scitotenv.2015.08.152	Vertebrata	Cyprinus carpio	Herbicides	Terbuthylazine	744	Early-life stages test	Mortality	180	900	441.6				s-triazine Herbicide	Terbuthylazine (N2-tert-butyl-6-chloro-N4-ethyl-1,3,5-triazine-2,4-diamine)	31 days Early-life stages test: Mortality (Survival)
		Vertebrata	Cyprinus carpio	Herbicides	Terbuthylazine	744	Early-life stages test	Growth	180	900						Terbuthylazine (N2-tert-butyl-6-chloro-N4-ethyl-1,3,5-triazine-2,4-diamine)	31 days Early-life stages test: Growth
		Vertebrata	Cyprinus carpio	Herbicides	Terbuthylazine	744	Early-life stages test	Development	1.8	180						Terbuthylazine (N2-tert-butyl-6-chloro-N4-ethyl-1,3,5-triazine-2,4-diamine)	31 days Early-life stages test: Development
Velisek et al., 2015	10.1016/j.pestbp.2014.11.011	Vertebrata	Cyprinus carpio	Herbicides	Prometryne	840	Embryo-larval test	Mortality	850	1100	2314				s-triazine Herbicide	Prometryne [2,4-bis (isopropylamino)-6-methylthio-s-triazine]	35 day Embryo-larval test: Mortality
Štěpánová et al., 2012	10.1016/j.pestbp.2012.04.013	Vertebrata	Cyprinus carpio	Herbicides	Metribuzin	720	Embryo-larval test	Growth	<900	900					s-triazine Herbicide	Metribuzin [4-amino-6-tert-butyl-4,5-dihydro-3-methythio-1,2,4-triazin-5-one)]	30 days Embryo-larval test: Growth
Velisek et al., 2012	10.1016/j.pestbp.2011.11.005	Vertebrata	Cyprinus carpio	Herbicides	Terbuthylazine	864	Embryo-larval test	Growth	0.7	5					s-triazine Herbicide	Terbuthylazine (N2-tert-butyl-6-chloro-N4-ethyl-1,3,5-triazine-2,4-diamine)	36 day Embryo-larval test: Growth
		Vertebrata	Cyprinus carpio	Herbicides	Terbuthylazine	864	Embryo-larval test	Mortality			3060					Terbuthylazine (N2-tert-butyl-6-chloro-N4-ethyl-1,3,5-triazine-2,4-diamine)	36 day Embryo-larval test: Mortality
Sehonova et al., 2016	10.1016/j.etap.2016.05.006	Vertebrata	Cyprinus carpio	Pharmaceuticals	Tramadol Hydrochloride	768	Embryo-larval test	Development	<10	10						Tramadol Hydrochloride	32 days Embryo-larval test: Development
		Vertebrata	Cyprinus carpio	Pharmaceuticals	Tramadol Hydrochloride	768	Embryo-larval test	Growth	<10	10						Tramadol Hydrochloride	32 days Embryo-larval test: Growth
Sehonova et al., 2017	10.1016/j.chemosphere.2017.08.151	Vertebrata	Cyprinus carpio	Pharmaceuticals	Naproxen Sodium	768	Embryo-larval test	Hatching	<10	10					Pharmaceuticals; a-arylpropionic acid, non-steroidal anti-inflammatory drugs (NSAIDs)	Naproxen Sodium	32 days Embryo-larval test: Hatching
		Vertebrata	Cyprinus carpio	Pharmaceuticals	Tramadol Hydrochloride and Naproxen Sodium	768	Embryo-larval test	Hatching	200	>200					Mixtures; Pharmaceuticals; NSAID + Analgetic drug	Tramadol Hydrochloride and Naproxen Sodium	32 days Embryo-larval test: Hatching
		Vertebrata	Cyprinus carpio	Pharmaceuticals	Naproxen Sodium	768	Embryo-larval test	Mortality	200	>200						Naproxen Sodium	32 days Embryo-larval test: Mortality
		Vertebrata	Cyprinus carpio	Pharmaceuticals	Tramadol Hydrochloride and Naproxen Sodium	768	Embryo-larval test	Mortality	100	200						Tramadol Hydrochloride and Naproxen Sodium	32 days Embryo-larval test: Mortality
		Vertebrata	Cyprinus carpio	Pharmaceuticals	Naproxen Sodium	768	Embryo-larval test	Development	<10	10						Naproxen Sodium	32 days Embryo-larval test: Development (Early ontogeny)
		Vertebrata	Cyprinus carpio	Pharmaceuticals	Tramadol Hydrochloride and Naproxen Sodium	768	Embryo-larval test	Development	<10	10						Tramadol Hydrochloride and Naproxen Sodium	32 days Embryo-larval test: Development (Early ontogeny)
		Vertebrata	Cyprinus carpio	Pharmaceuticals	Naproxen Sodium	768	Embryo-larval test	Development	10	50						Naproxen Sodium	32 days Embryo-larval test: Development (Morphological abnormalities)
		Vertebrata	Cyprinus carpio	Pharmaceuticals	Tramadol Hydrochloride and Naproxen Sodium	768	Embryo-larval test	Development	10	50						Tramadol Hydrochloride and Naproxen Sodium	32 days Embryo-larval test: Development (Morphological abnormalities)
Stepanova et al., 2013	10.1016/j.etap.2012.09.011	Vertebrata	Cyprinus carpio	Pharmaceuticals	Diclofenac	720	Embryo-larval test	Development	15	30					Pharmaceuticals; Non-steroidal anti-inflammatory drugs (NSAIDs)	Diclofenac (sodium 2-[2-(2,6-dichloroanilino) phenyl] acetate)	30 days Embryo-larval test: Development (all parameters)
		Vertebrata	Cyprinus carpio	Pharmaceuticals	Diclofenac	720	Embryo-larval test	Mortality	1000	3000						Diclofenac (sodium 2-[2-(2,6-dichloroanilino) phenyl] acetate)	30 days Embryo-larval test: Mortality
Zhu et al., 2013	10.1016/j.chemosphere.2012.09.021	Vertebrata	Gobiocypris rarus	Herbicide Component	3,4-Dichloroaniline	72	Embryo-test	Mortality	1426	2034	4146				Degradation product	3,4-Dichloroaniline	72h Embryo-test: Mortality (Survival)
		Vertebrata	Gobiocypris rarus	Herbicide Component	3,4-Dichloroaniline	72	Embryo-larval test	Mortality	187	350	1088					3,4-Dichloroaniline	72h Embryo-larval test: Mortality (Survival)
		Vertebrata	Gobiocypris rarus	Herbicide Component	3,4-Dichloroaniline	72	Embryo-test	Development	1000	1426		2973				3,4-Dichloroaniline	72h Embryo-test: Development (Malformations)
		Vertebrata	Gobiocypris rarus	Herbicide Component	3,4-Dichloroaniline	72	Embryo-larval test	Development	100	187		589				3,4-Dichloroaniline	72h Embryo-larval test: Development (Malformations)
		Vertebrata	Gobiocypris rarus	Herbicide Component	3,4-Dichloroaniline	72	Embryo-test	Growth	2034	2901						3,4-Dichloroaniline	72h Embryo-test: Development (Body length)
		Vertebrata	Gobiocypris rarus	Herbicide Component	3,4-Dichloroaniline	72	Embryo-larval test	Growth	1223	2287						3,4-Dichloroaniline	72h Embryo-larval test: Development (Body length)
		Vertebrata	Gobiocypris rarus	Herbicide Component	3,4-Dichloroaniline	72	Embryo-test	Development	2034	2901						3,4-Dichloroaniline	72h Embryo-test: Development (Hearth rate)
		Vertebrata	Gobiocypris rarus	Herbicide Component	3,4-Dichloroaniline	72	Embryo-larval test	Development	654	1223						3,4-Dichloroaniline	72h Embryo-larval test: Development (Hearth rate)
Zhu et al., 2015	10.1016/j.chemosphere.2014.07.100	Vertebrata	Gobiocypris rarus	Fungicides	Trifloxystrobin	144	Embryo-test	Development	0.3	0.6		0.86			Strobilurin fungicide	Trifloxystrobin	144h Embryo-test: Development (Malformations)
		Vertebrata	Gobiocypris rarus	Fungicides	Trifloxystrobin	144	Embryo-test	Mortality	0.3	0.6	1.11					Trifloxystrobin	144h Embryo-test: Mortality
Zhu et al., 2014	10.1016/j.chemosphere.2014.03.036	Vertebrata	Gobiocypris rarus	Insecticides	Triazophos	72	Embryo-test	Mortality	3000	5000	7440				Insecticide; organophosphorus pesticide	Triazophos (O, O-diethyl-O-(1-phenyl-1H-1,2,4-triazol-3-yl) phosphorothioate	72h Embryo-test: Mortality
		Vertebrata	Gobiocypris rarus	Insecticides	Triazophos	72	Embryo-larval test	Mortality	500	1000	2520					Triazophos (O, O-diethyl-O-(1-phenyl-1H-1,2,4-triazol-3-yl) phosphorothioate	72h Embryo-larval test: Mortality
		Vertebrata	Gobiocypris rarus	Insecticides	Triazophos	72	Embryo-test	Development	<1000	1000		5600				Triazophos (O, O-diethyl-O-(1-phenyl-1H-1,2,4-triazol-3-yl) phosphorothioate	72h Embryo-test: Development (Malformations)
		Vertebrata	Gobiocypris rarus	Insecticides	Triazophos	72	Embryo-larval test	Development	<100	100		1370				Triazophos (O, O-diethyl-O-(1-phenyl-1H-1,2,4-triazol-3-yl) phosphorothioate	72h Embryo-larval test: Development (Malformations)
Zhu et al., 2014	10.1016/j.ecoenv.2014.03.018	Vertebrata	Gobiocypris rarus	Metals	Copper	72	Embryo-test	Development	1	3		103				Copper	72h Embryo-test: Development (Malformations)
		Vertebrata	Gobiocypris rarus	Metals	Zinc	72	Embryo-test	Development	3	7		531				Zinc	72h Embryo-test: Development (Malformations)
		Vertebrata	Gobiocypris rarus	Metals	Cadmium	72	Embryo-test	Development	3	7		219				Cadmium	72h Embryo-test: Development (Malformations)
Schwarz et al., 2017	10.1016/j.scitotenv.2017.07.042	Vertebrata	Salmo trutta f. fario	Pharmaceuticals	Diclofenac	3048	Embryo-larval test	Development	100	>100					Pharmaceuticals; Non-steroidal anti-inflammatory drugs (NSAIDs)	Diclofenac	127 days Embryo-larval test: Developemnt (eyed ova stage)
Lahnsteiner et al., 2005	10.1016/j.aquatox.2004.11.007	Vertebrata	Oncorhynchus mykiss	Estrogenic Compounds	4-Nonylphenol	1440	Embryo-larval test	Development	0.13	0.28					Estrogenic compound (EDC)	4-Nonylphenol	60 days Embryo-larval test: Development (30d, Eyed stage embryos)
		Vertebrata	Oncorhynchus mykiss	Estrogenic Compounds	4-Nonylphenol	1440	Embryo-larval test	Hatching	0.13	0.28						4-Nonylphenol	60 days Embryo-larval test: Hatching (45d)
		Vertebrata	Oncorhynchus mykiss	Estrogenic Compounds	4-Nonylphenol	1440	Embryo-larval test	Development	0.13	0.28						4-Nonylphenol	60 days Embryo-larval test: Developemnt (60d, Yolk sac stage larvae)
Schreiber et al., 2017	10.1016/j.aquatox.2016.12.006	Vertebrata	Misgurnus fossilis	Herbicide Component	3,4-Dichloroaniline	24	Embryo-test	Mortality
		Vertebrata	Misgurnus fossilis	Herbicide Component	3,4-Dichloroaniline	48	Embryo-test	Mortality
		Vertebrata	Misgurnus fossilis	Herbicide Component	3,4-Dichloroaniline	72	Embryo-test	Mortality
Bellas et al., 2001	10.1016/S0043-1354(01)00004-5	Urochordata	Ciona intestinalis	Metals	Mercury	20	Embryo-test	Hatching	32	64		54.1593			Metals	Mercury	20h Embryo-test: Hatching
		Urochordata	Ciona intestinalis	Metals	Copper	20	Embryo-test	Hatching	16	32		45.753			Metals	Copper	20h Embryo-test: Hatching
		Urochordata	Ciona intestinalis	Metals	Cadmium	20	Embryo-test	Hatching	512	1024		838.586			Metals	Cadmium	20h Embryo-test: Hatching
		Urochordata	Ciona intestinalis	Metals	Cromium	20	Embryo-test	Hatching	8192	16364		10295.2			Metals	Cromium	20h Embryo-test: Hatching
Bellas et al., 2003	10.1016/S0043-1354(03)00396-8	Urochordata	Ciona intestinalis	Metals	Copper	20	Embryo-test	Hatching	16	32		54.2			Metals	Copper (CuCl2.2H2O)	20h Embryo-test: Hatching (% normal hatched larvae)
Messinetti et al., 2018	10.1016/j.envpol.2017.11.030	Urochordata	Ciona intestinalis	Microplastics	Polystyrene microparticles	96	Embryo-test	Mortality	25000	<25000					Microplastics	Polystyrene microparticles (MP)	4 days Embryo-test: Mortality (Survival)
		Urochordata	Ciona intestinalis	Microplastics	Polystyrene microparticles	96	Embryo-test	Development	<125	125						Polystyrene microparticles (MP)	4 days Embryo-test: Development (Metamorphosis)
		Urochordata	Ciona intestinalis	Microplastics	Polystyrene microparticles	96	Embryo-test	Development	25000	<25000						Polystyrene microparticles (MP)	4 days Embryo-test: Development (Abnormailties)
		Urochordata	Ciona intestinalis	Microplastics	Polystyrene microparticles	24	Embryo-test	Behaviour	1250	12500						Polystyrene microparticles (MP)	24h Embryo-test: Behaviour (Feeding behaviour)
Torres et al., 2016	10.3390/ijms17101762	Echinodermata	Paracentrotus lividus	PCP's	4-Methylbenzylidene Camphor	48	Embryo-larval test	Development	0.32	0.8					PCP's; UV filter	4-Methylbenzylidene Camphor (4-MBC)	48h Embryo-larval test: Development
		Echinodermata	Paracentrotus lividus	PCP's	Propylparaben	48	Embryo-larval test	Development	160	400					PCP's; Parabens; Preservative	Propylparaben	48h Embryo-larval test: Development
		Echinodermata	Paracentrotus lividus	PCP's	Triclocarban	48	Embryo-larval test	Development	0.256	0.64					PCP's; Desinfectant, Antifungal and Bactericide	Triclocarban	48h Embryo-larval test: Development
Macedo et al., 2017	10.1007/s10646-017-1778-3	Echinodermata	Paracentrotus lividus	PCP's	Methyl-triclosan	48	Embryo-larval test	Development	<1	1					PCP's; Degradation product from TCS	Methyl-triclosan	48h Embryo-larval test: Development
		Echinodermata	Paracentrotus lividus	PCP's	Triclosan	48	Embryo-larval test	Development	40	100					PCP's; Disinfectant; Antimicrobial agent, bactericide	Triclosan	48h Embryo-larval test: Development
Ribeiro et al., 2015	10.1016/j.ecoenv.2015.01.008	Echinodermata	Paracentrotus lividus	Pharmaceuticals	Diclofenac	48	Embryo-larval test	Development	5	12.5					NSAIDs, Pharmaceuticals	Diclofenac	48h Embryo-larval test: Development
		Echinodermata	Paracentrotus lividus	Pharmaceuticals	Propranolol	48	Embryo-larval test	Development	2	5					Pharmaceuticals; β-blockers	Propranolol	48h Embryo-larval test: Development
		Echinodermata	Paracentrotus lividus	Pharmaceuticals	Sertraline	48	Embryo-larval test	Development	< 0,64	0.64					Pharmaceuticals; Antidepressants, SSRIs	Sertraline	48h Embryo-larval test: Development
		Echinodermata	Paracentrotus lividus	Pharmaceuticals	Simvastatin	48	Embryo-larval test	Development	0.8	2					Pharmaceuticals; Hypolipidemic	Simvastatin	48h Embryo-larval test: Development
Manzo et al., 2006	10.1007/s00244-004-0167-0	Echinodermata	Paracentrotus lividus	Herbicides	Diuron	48	Embryo-test	Development	250	500		2390			Herbicides (antifouling paints subst for organotins)	Diuron (3-(3,4-dichlorophenyl)-1,1dimethylurea)	48-50h: Embryo-test: Development (abnormalities)
		Echinodermata	Paracentrotus lividus	Herbicides	Irgarol	48	Embryo-test	Development	<10	10		990			Herbicides (antifouling paints subst for organotins)	Irgarol (2-(tert-butylamino)-4-(cyclopropylamino)-6-(methylthio)-s-triazine)	48-50h: Embryo-test: Development (abnormalities)
Trifuoggi et al., 2017	10.1007/s11356-017-9658-1	Echinodermata	Paracentrotus lividus	Rare Elements	Yttrium	72	Embryo-test	Development				70.2357			Rare Earth Elements	Yttrium - Y (III)	72h Embryo-test: Development (pluteus larvae malformations)
Pagano et al., 2016*	10.1016/j.envres.2016.02.031	Echinodermata	Paracentrotus lividus	Rare Elements	Lanthanum	72	Embryo-test	Development				91.6806			Rare Earth Elements	Lanthanum - La (III)	72h Embryo-test: Development (pluteus larvae malformations)
		Echinodermata	Paracentrotus lividus	Rare Elements	Cerium	72	Embryo-test	Development				742.636			Rare Earth Elements	Cerium - Ce (III)	72h Embryo-test: Development (pluteus larvae malformations)
		Echinodermata	Paracentrotus lividus	Rare Elements	Neodymium	72	Embryo-test	Development				217.742			Rare Earth Elements	Neodymium - Nd (III)	72h Embryo-test: Development (pluteus larvae malformations)
		Echinodermata	Paracentrotus lividus	Rare Elements	Samarium	72	Embryo-test	Development				727.694			Rare Earth Elements	Samarium - Sm (III)	72h Embryo-test: Development (pluteus larvae malformations)
		Echinodermata	Paracentrotus lividus	Rare Elements	Europium	72	Embryo-test	Development				327.83			Rare Earth Elements	Europium - Eu (III)	72h Embryo-test: Development (pluteus larvae malformations)
		Echinodermata	Paracentrotus lividus	Rare Elements	Gadolinium	72	Embryo-test	Development				30.9782			Rare Earth Elements	Gadolinium - Gd (III)	72h Embryo-test: Development (pluteus larvae malformations)
Oral et al., 2017	10.1016/j.envres.2017.01.011	Echinodermata	Paracentrotus lividus	Rare Elements	Dysprosium	72	Embryo-test	Development				243.75			Heavy Rare Earth Elements	Dysprosium - Dy	72h Embryo-test: Development (pluteus larvae malformations)
		Echinodermata	Paracentrotus lividus	Rare Elements	Holmium	72	Embryo-test	Development				230.86			Heavy Rare Earth Elements	Holmium - Ho	72h Embryo-test: Development (pluteus larvae malformations)
		Echinodermata	Paracentrotus lividus	Rare Elements	Erbium	72	Embryo-test	Development				250.89			Heavy Rare Earth Elements	Erbium - Er	72h Embryo-test: Development (pluteus larvae malformations)
		Echinodermata	Paracentrotus lividus	Rare Elements	Ytterbium	72	Embryo-test	Development				224.952			Heavy Rare Earth Elements	Ytterbium - Yb	72h Embryo-test: Development (pluteus larvae malformations)
		Echinodermata	Paracentrotus lividus	Rare Elements	Lutetium	72	Embryo-test	Development				297.449			Heavy Rare Earth Elements	Lutetium - Lu	72h Embryo-test: Development (pluteus larvae malformations)
Erkmen, 2015	10.1007/s00128-015-1482-z	Echinodermata	Paracentrotus lividus	Insecticides	Permethrin	72	Embryo-test	Development	0.01	0.05			0.346		Pyrethroid (insecticide)	Permethrin	72h Embryo-test: Development (pluteus larvae malformations)
Manzo et al., 2013	10.1016/j.jhazmat.2013.03.027	Echinodermata	Paracentrotus lividus	Metals	Zinc	48	Embryo-test	Development	60	180		121			Metals	Zinc (ZnCl2)	48-50h: Embryo-test: Development (abnormalities)
		Echinodermata	Paracentrotus lividus	Nanoparticles	Zinc Oxide Nanoparticles	48	Embryo-test	Development		60		59			Metal Nanoparticles	bZnO (Zinc Oxide NP)	48-50h: Embryo-test: Development (abnormalities)
		Echinodermata	Paracentrotus lividus	Nanoparticles	Zinc Oxide Nanoparticles	48	Embryo-test	Development		60					Metal Nanoparticles	nZnO (Zinc Oxide NP)	48-50h: Embryo-test: Development (abnormalities)
Buric et al., 2015	10.1016/j.marenvres.2015.06.015	Echinodermata	Paracentrotus lividus	Metals	Silver	48	Embryo-test	Development	25	50					Metals	Silver (AgNO3)	48h Embryo-test: Development (pluteus larvae malformations)
		Echinodermata	Paracentrotus lividus	Nanoparticles	Silver Nanoparticles	48	Embryo-test	Development	10	50					Metal Nanoparticles	Ag NPs	48h Embryo-test: Development (pluteus larvae malformations)
Della Torre et al., 2014	10.1021/es502569w	Echinodermata	Paracentrotus lividus	Nanoparticles	Amino Polystyrene Nanoparticles	48	Embryo-larval test	Development				2.61			NPs	Amino Polystyrene NPs (PS-NH2)	48h Embryo-larval test: Development (% of normal Larvae)
		Echinodermata	Paracentrotus lividus	Nanoparticles	Carboxylated polystyrene Nanoparticles	48	Embryo-larval test	Development	50	>50					NPs	Carboxylated polystyrene NPs (PS-COOH)	48h Embryo-larval test: Development (% of normal Larvae)
		Echinodermata	Paracentrotus lividus	Metals	Copper	48	Embryo-larval test	Development				0.1295			Metals (Reference toxicant)	Copper (CuSO4)	48h Embryo-larval test: Development (% of normal Larvae)
Gambardella et al., 2015	10.1016/j.chemosphere.2015.07.072	Echinodermata	Paracentrotus lividus	Nanoparticles	SiO2 Nanoparticles	24	Embryo-test	Development	<0,1	0.1		60			Nanomaterials, Sillica Nanoparticles	SiO2 NPs	24h Embryo-test: Development (exposed sperm)
		Echinodermata	Paracentrotus lividus	Nanoparticles	SiO2 Nanoparticles	72	Embryo-larval test	Development	<0,1	0.1		270			Nanomaterials, Sillica Nanoparticles	SiO2 NPs	72h Embryo-larval test: Development (exposed sperm)
Messinetti et al., 2018	10.1016/j.envpol.2017.11.030	Echinodermata	Paracentrotus lividus	Microplastics	Polystyrene Microparticles	72	Embryo-test	Mortality	25000	<25000					Microplastics	Polystyrene microparticles (MP)	72h Embryo-test: Mortality (Survival)
		Echinodermata	Paracentrotus lividus	Microplastics	Polystyrene Microparticles	72	Embryo-test	Growth	1250	12500						Polystyrene microparticles (MP)	72h Embryo-test: Development (Body lenght)
		Echinodermata	Paracentrotus lividus	Microplastics	Polystyrene Microparticles	72	Embryo-test	Growth	<125	125						Polystyrene microparticles (MP)	72h Embryo-test: Development (Arm lenght)
		Echinodermata	Paracentrotus lividus	Microplastics	Polystyrene Microparticles	72	Embryo-test	Growth	<125	125						Polystyrene microparticles (MP)	72h Embryo-test: Development (Body width)
Arslan et al., 2007	10.1007/s00244-006-0042-2	Echinodermata	Paracentrotus lividus	Estrogenic Compounds	Nonylphenol	72	Embryo-test	Development	<0,937	0.937					Nonionic surfactants; biodegradation products	Nonylphenol	72h Embryo-test: Development (pluteus larvae malformations)
		Echinodermata	Paracentrotus lividus	Estrogenic Compounds	Octylphenol	72	Embryo-test	Development	<5	5					Nonionic surfactants; biodegradation products	Octylphenol	72h Embryo-test: Development (pluteus larvae malformations)
Özlem and Hatice, 2008	10.1002/tox.20349	Echinodermata	Paracentrotus lividus	Estrogenic Compounds	Bisphenol A	72	Embryo-test	Development	<300	300		710			EDCs	Bisphenol A	72h Embryo-test: Development (pluteus larvae malformations)
Tato et al., 2018	10.1016/j.envpol.2017.09.031	Echinodermata	Paracentrotus lividus	Estrogenic Compounds	Bisphenol A	48	Embryo-larval test	Growth	100	500		1207			EDCs (estrogenic and/or antiandrogenic)	Bisphenol A	48h Embryo-larval test: Developemnt (Growth)
		Echinodermata	Paracentrotus lividus	PCP's	Triclosan	48	Embryo-larval test	Growth	100	120		149.3			PCPs (halogenated biphenyl ether)	Triclosan	48h Embryo-larval test: Developemnt (Growth)
		Echinodermata	Paracentrotus lividus	Estrogenic Compounds	4-Nonylphenol	48	Embryo-larval test	Growth	40	80		84.7			EDCs (Nonionic surfactants; biodegradation products; alkylphenol)	4-nonylphenol	48h Embryo-larval test: Developemnt (Growth)
Arslan et al., 2007	10.1007/s10646-007-0147-z	Echinodermata	Arbacia lixula	Estrogenic Compounds	Nonylphenol	72	Embryo-test	Development	<0,937	0.937					Nonionic surfactants; biodegradation products	Nonylphenol	72h Embryo-test: Development (pluteus larvae malformations)
		Echinodermata	Arbacia lixula	Estrogenic Compounds	Octylphenol	72	Embryo-test	Development	10	20					Nonionic surfactants; biodegradation products	Octylphenol	72h Embryo-test: Development (pluteus larvae malformations)
Trifuoggi et al., 2017	10.1007/s11356-017-9658-1	Echinodermata	Arbacia lixula	Rare Elements	Yttrium	72	Embryo-test	Development				355.624			Rare Earth Elements	Yttrium - Y (III)	72h Embryo-test: Development (pluteus larvae malformations)
		Echinodermata	Arbacia lixula	Rare Elements	Lanthanum	72	Embryo-test	Development				2153.11			Rare Earth Elements	Lanthanum - La (III)	72h Embryo-test: Development (pluteus larvae malformations)
		Echinodermata	Arbacia lixula	Rare Elements	Cerium	72	Embryo-test	Development				266.228			Rare Earth Elements	Cerium - Ce (III)	72h Embryo-test: Development (pluteus larvae malformations)
		Echinodermata	Arbacia lixula	Rare Elements	Neodymium	72	Embryo-test	Development				216.3			Rare Earth Elements	Neodymium - Nd (III)	72h Embryo-test: Development (pluteus larvae malformations)
		Echinodermata	Arbacia lixula	Rare Elements	Samarium	72	Embryo-test	Development				287.168			Rare Earth Elements	Samarium - Sm (III)	72h Embryo-test: Development (pluteus larvae malformations)
		Echinodermata	Arbacia lixula	Rare Elements	Europium	72	Embryo-test	Development				245.872			Rare Earth Elements	Europium - Eu (III)	72h Embryo-test: Development (pluteus larvae malformations)
		Echinodermata	Arbacia lixula	Rare Elements	Gadolinium	72	Embryo-test	Development				243.738			Rare Earth Elements	Gadolinium - Gd (III)	72h Embryo-test: Development (pluteus larvae malformations)
Oral et al., 2017	10.1016/j.envres.2017.01.011	Echinodermata	Arbacia lixula	Rare Elements	Dysprosium	72	Embryo-test	Development				107.25			Heavy Rare Earth Elements	Dysprosium - Dy	72h Embryo-test: Development (pluteus larvae malformations)
		Echinodermata	Arbacia lixula	Rare Elements	Holmium	72	Embryo-test	Development				150.059			Heavy Rare Earth Elements	Holmium - Ho	72h Embryo-test: Development (pluteus larvae malformations)
		Echinodermata	Arbacia lixula	Rare Elements	Erbium	72	Embryo-test	Development				317.794			Heavy Rare Earth Elements	Erbium - Er	72h Embryo-test: Development (pluteus larvae malformations)
		Echinodermata	Arbacia lixula	Rare Elements	Ytterbium	72	Embryo-test	Development				102.094			Heavy Rare Earth Elements	Ytterbium - Yb	72h Embryo-test: Development (pluteus larvae malformations)
		Echinodermata	Arbacia lixula	Rare Elements	Lutetium	72	Embryo-test	Development				804.862			Heavy Rare Earth Elements	Lutetium - Lu	72h Embryo-test: Development (pluteus larvae malformations)
Maizano et al., 2015	10.1016/j.marenvres.2015.05.010	Echinodermata	Arbacia lixula	Nanoparticles	Copper (II) Oxide NPs	24	Embryo-test	Development	7	10					Metal Nanoparticles	Copper (II) oxide NPs	24h Embryo-test: Development (gastrula larvae malformations)
		Echinodermata	Arbacia lixula	Nanoparticles	Copper (II) Oxide NPs	72	Embryo-test	Development	0.7	7						Copper (II) oxide NPs	72h Embryo-test: Development (pluteus larvae malformations)
Buric et al., 2015	10.1016/j.marenvres.2015.06.015	Echinodermata	Arbacia lixula	Metals	Silver	48	Embryo-test	Development	<5	5					Metals	Silver (AgNO3)	48h Embryo-test: Development (pluteus larvae malformations)
		Echinodermata	Arbacia lixula	Nanoparticles	Silver Nanoparticles	48	Embryo-test	Development	<1	1					Metal Nanoparticles	Ag NPs	48h Embryo-test: Development (pluteus larvae malformations)
Gravina et al., 2018	10.1007/s00128-018-2309-5	Echinodermata	Sphaerechinus granularis	Rare Elements	Cerium	72	Embryo-test	Development				1821.56			Heavy Rare Earth Elements	Cerium - Ce (III)	72h Embryo-test: Development (pluteus larvae malformations)
		Echinodermata	Sphaerechinus granularis	Rare Elements	Gadolinium	72	Embryo-test	Development				251.6			Heavy Rare Earth Elements	Gadolinium - Gd (III)	72h Embryo-test: Development (pluteus larvae malformations)
		Echinodermata	Sphaerechinus granularis	Rare Elements	Dysprosium	72	Embryo-test	Development				113.75			Heavy Rare Earth Elements	Dysprosium - Dy (III)	72h Embryo-test: Development (pluteus larvae malformations)
		Echinodermata	Sphaerechinus granularis	Rare Elements	Holmium	72	Embryo-test	Development				148.41			Heavy Rare Earth Elements	Holmium - Ho (III)	72h Embryo-test: Development (pluteus larvae malformations)
		Echinodermata	Sphaerechinus granularis	Rare Elements	Erbium	72	Embryo-test	Development				317.794			Heavy Rare Earth Elements	Erbium - Er (III)	72h Embryo-test: Development (pluteus larvae malformations)
		Echinodermata	Sphaerechinus granularis	Rare Elements	Ytterbium	72	Embryo-test	Development				311.472			Heavy Rare Earth Elements	Ytterbium - Yb (III)	72h Embryo-test: Development (pluteus larvae malformations)
		Echinodermata	Sphaerechinus granularis	Rare Elements	Lutetium	72	Embryo-test	Development				787.365			Heavy Rare Earth Elements	Lutetium - Lu (III)	72h Embryo-test: Development (pluteus larvae malformations)
Trifuoggi et al., 2017	10.1007/s11356-017-9658-1	Echinodermata	Sphaerechinus granularis	Rare Elements	Yttrium	72	Embryo-test	Development				41.7858			Rare Earth Elements	Yttrium - Y (III)	72h Embryo-test: Development (pluteus larvae malformations)
		Echinodermata	Sphaerechinus granularis	Rare Elements	Lanthanum	72	Embryo-test	Development				8.3346			Rare Earth Elements	Lanthanum - La (III)	72h Embryo-test: Development (pluteus larvae malformations)
		Echinodermata	Sphaerechinus granularis	Rare Elements	Cerium	72	Embryo-test	Development				186.36			Rare Earth Elements	Cerium - Ce (III)	72h Embryo-test: Development (pluteus larvae malformations)
		Echinodermata	Sphaerechinus granularis	Rare Elements	Neodymium	72	Embryo-test	Development				245.14			Rare Earth Elements	Neodymium - Nd (III)	72h Embryo-test: Development (pluteus larvae malformations)
		Echinodermata	Sphaerechinus granularis	Rare Elements	Samarium	72	Embryo-test	Development				61.6435			Rare Earth Elements	Samarium - Sm (III)	72h Embryo-test: Development (pluteus larvae malformations)
		Echinodermata	Sphaerechinus granularis	Rare Elements	Europium	72	Embryo-test	Development				160.57			Rare Earth Elements	Europium - Eu (III)	72h Embryo-test: Development (pluteus larvae malformations)
		Echinodermata	Sphaerechinus granularis	Rare Elements	Gadolinium	72	Embryo-test	Development				874.31			Rare Earth Elements	Gadolinium - Gd (III)	72h Embryo-test: Development (pluteus larvae malformations)
Buric et al., 2015	10.1016/j.marenvres.2015.06.015	Echinodermata	Sphaerechinus granularis	Metals	Silver	96	Embryo-test	Development	25	50					Metals	Silver (AgNO3)	96h Embryo-test: Development (pluteus larvae malformations)
		Echinodermata	Sphaerechinus granularis	Nanoparticles	Silver Nanoparticles	96	Embryo-test	Development	<1	1					Metal Nanoparticles	Ag NPs	96h Embryo-test: Development (pluteus larvae malformations)
Fairbairn et al., 2011	10.1016/j.jhazmat.2011.06.080	Echinodermata	Lytechinus pictus	Nanoparticles	CeO2 Nanoparticles	96	Embryo-larval test	Development	10000	>10000					Nanomaterials	CeO2 NPs	96h Embryo-larval test: Development (pluteus larvae malformations)
		Echinodermata	Lytechinus pictus	Nanoparticles	TiO2 Nanoparticles	96	Embryo-larval test	Development	10000	>10000					Nanomaterials	TiO2 NPs	96h Embryo-larval test: Development (pluteus larvae malformations)
		Echinodermata	Lytechinus pictus	Nanoparticles	ZnO Nanoparticles	96	Embryo-larval test	Development	50	100		99.5			Nanomaterials, Metals	ZnO NPs	96h Embryo-larval test: Development (pluteus larvae malformations)
Boyd et al., 2010	10.1016/j.taap.2010.02.014	Nematoda	Caenorhabditis elegans	Insecticides	Parathion	48	Larval test	Reproduction				439.86			Pesticides	Parathion	48h Larval test: Reproduction
		Nematoda	Caenorhabditis elegans	Metals	Cadmium	48	Larval test	Reproduction				20801.6			Metals	Cadmium	48h Larval test: Reproduction
		Nematoda	Caenorhabditis elegans	Abuse Drugs	Methadone	48	Larval test	Reproduction				88501.3			Drugs	Methadone	48h Larval test: Reproduction
		Nematoda	Caenorhabditis elegans	Herbicides	Diquat	48	Larval test	Reproduction				137264			Pesticides	Diquat	48h Larval test: Reproduction
		Nematoda	Caenorhabditis elegans	Herbicides	Paraquat	48	Larval test	Reproduction				357802			Pesticides	Paraquat	48h Larval test: Reproduction
		Nematoda	Caenorhabditis elegans	Mutagens	Ethyl Methanesulfonate	48	Larval test	Reproduction				583180			Mutagen	Ethyl Methanesulfonate	48h Larval test: Reproduction
		Nematoda	Caenorhabditis elegans	Abuse Drugs	Caffeine	48	Larval test	Reproduction				1.96074e+06			Drugs	Caffeine	48h Larval test: Reproduction
Boyd et al., 2010	10.1016/j.ntt.2008.12.004	Nematoda	Caenorhabditis elegans	Insecticides	Chlorpyrifos	48	Larval test	Growth				8028.51			Neurotoxicants	Chlorpyrifos	48h Larval test: Development (Growth, Mean log(EXT))
		Nematoda	Caenorhabditis elegans	Insecticides	Chlorpyrifos	48	Larval test	Growth				1367.3				Chlorpyrifos	48h Larval test: Development (Growth rates)
		Nematoda	Caenorhabditis elegans	Insecticides	Chlorpyrifos	24	Early-life stages test	Feeding				49.4332				Chlorpyrifos	24h Early-life stage test: Feeding
		Nematoda	Caenorhabditis elegans	Insecticides	Chlorpyrifos oxon	48	Larval test	Growth				2943.72			Organophosphate pesticide (neurotoxicant, AChE inhibitor)	Chlorpyrifos oxon	48h Larval test: Development (Growth, Mean log(EXT))
		Nematoda	Caenorhabditis elegans	Insecticides	Chlorpyrifos oxon	48	Larval test	Growth				1672.57				Chlorpyrifos oxon	48h Larval test: Development (Growth rates)
		Nematoda	Caenorhabditis elegans	Insecticides	Chlorpyrifos oxon	24	Early-life stages test	Feeding				103.699				Chlorpyrifos oxon	24h Early-life stage test: Feeding
		Nematoda	Caenorhabditis elegans	Disinfectants	Hexachlorophene	48	Larval test	Growth				7405.38			Disinfectant, Organochlorine compound	Hexachlorophene	48h Larval test: Development (Growth, Mean log(EXT))
		Nematoda	Caenorhabditis elegans	Disinfectants	Hexachlorophene	48	Larval test	Growth				7852.96				Hexachlorophene	48h Larval test: Development (Growth rates)
		Nematoda	Caenorhabditis elegans	Disinfectants	Hexachlorophene	24	Early-life stages test	Feeding				6754.36				Hexachlorophene	24h Early-life stage test: Feeding
		Nematoda	Caenorhabditis elegans	Pharmaceuticals	Chlordiazepoxide	48	Larval test	Growth				19424.3			Benzodiazepine,	Chlordiazepoxide	48h Larval test: Development (Growth, Mean log(EXT))
		Nematoda	Caenorhabditis elegans	Pharmaceuticals	Chlordiazepoxide	48	Larval test	Growth				19874				Chlordiazepoxide	48h Larval test: Development (Growth rates)
		Nematoda	Caenorhabditis elegans	Pharmaceuticals	Chlordiazepoxide	24	Early-life stages test	Feeding				20563.4				Chlordiazepoxide	24h Early-life stage test: Feeding
		Nematoda	Caenorhabditis elegans	Abuse Drugs	Cocaine base	48	Larval test	Growth				10496.2				Cocaine base	48h Larval test: Development (Growth, Mean log(EXT))
		Nematoda	Caenorhabditis elegans	Abuse Drugs	Cocaine base	48	Larval test	Growth				21841.8				Cocaine base	48h Larval test: Development (Growth rates)
		Nematoda	Caenorhabditis elegans	Abuse Drugs	Cocaine base	24	Early-life stages test	Feeding				28667.3				Cocaine base	24h Early-life stage test: Feeding
		Nematoda	Caenorhabditis elegans	Metals	Methyl mercury	48	Larval test	Growth				2458.15			Metals	Methyl mercury	48h Larval test: Development (Growth, Mean log(EXT))
		Nematoda	Caenorhabditis elegans	Metals	Methyl mercury	48	Larval test	Growth				2415.02				Methyl mercury	48h Larval test: Development (Growth rates)
		Nematoda	Caenorhabditis elegans	Metals	Methyl mercury	24	Early-life stages test	Feeding				24150.2				Methyl mercury	24h Early-life stage test: Feeding
		Nematoda	Caenorhabditis elegans	Metals	Cadmium	48	Larval test	Growth				207328			Metals	Cadmium (CdCl2)	48h Larval test: Development (Growth, Mean log(EXT))
		Nematoda	Caenorhabditis elegans	Metals	Cadmium	48	Larval test	Growth				92023.6				Cadmium (CdCl2)	48h Larval test: Development (Growth rates)
		Nematoda	Caenorhabditis elegans	Metals	Cadmium	24	Early-life stages test	Feeding				22364.3				Cadmium (CdCl2)	24h Early-life stage test: Feeding
		Nematoda	Caenorhabditis elegans	Fungicides	Tebuconazol	48	Larval test	Growth				148091			Triazole fungicide	Tebuconazol	48h Larval test: Development (Growth, Mean log(EXT))
		Nematoda	Caenorhabditis elegans	Fungicides	Tebuconazol	48	Larval test	Growth				74199.6				Tebuconazol	48h Larval test: Development (Growth rates)
		Nematoda	Caenorhabditis elegans	Fungicides	Tebuconazol	24	Early-life stages test	Feeding				55418.7				Tebuconazol	24h Early-life stage test: Feeding
García-Espiñeira et al., 2018	10.3390/ijerph15040684	Nematoda	Caenorhabditis elegans	Estrogenic Compounds	Bisphenol A	24	Larval test	Mortality	11.4145	114.145	25910.9				EDCs (estrogenic and/or antiandrogenic)	Bisphenol A	24h Larval test: Mortality (Lethality)
		Nematoda	Caenorhabditis elegans	PCP's	Propylparaben	24	Larval test	Mortality	9.01	90.1	47158.3				PCPs	Propylparaben	24h Larval test: Mortality (Lethality)
		Nematoda	Caenorhabditis elegans	PCP's	Triclosan	24	Larval test	Mortality	<14,477	14.477	12508.1				PCPs (halogenated biphenyl ether)	Triclosan	24h Larval test: Mortality (Lethality)
		Nematoda	Caenorhabditis elegans	Estrogenic Compounds	Bisphenol A	48	Larval test	Growth	<11,4145	11.4145					EDCs (estrogenic and/or antiandrogenic)	Bisphenol A	48h Larval test: Development (Growth - width:Length ratio)
		Nematoda	Caenorhabditis elegans	PCP's	Propylparaben	48	Larval test	Growth	<9,01	9.01					PCPs	Propylparaben	48h Larval test: Development (Growth - width:Length ratio)
		Nematoda	Caenorhabditis elegans	PCP's	Triclosan	48	Larval test	Growth	14.477	144.77					PCPs (halogenated biphenyl ether)	Triclosan	48h Larval test: Development (Growth - width:Length ratio)
		Nematoda	Caenorhabditis elegans	Estrogenic Compounds	Bisphenol A	24	Larval test	Reproduction	11.4145	114.145					EDCs (estrogenic and/or antiandrogenic)	Bisphenol A	24h Larval test: Reproduction
		Nematoda	Caenorhabditis elegans	PCP's	Propylparaben	24	Larval test	Reproduction	9.01	90.1					PCPs	Propylparaben	24h Larval test: Reproduction
		Nematoda	Caenorhabditis elegans	PCP's	Triclosan	24	Larval test	Reproduction	14.477	144.77					PCPs (halogenated biphenyl ether)	Triclosan	24h Larval test: Reproduction
Achiorno et al., 2008	10.1016/j.chemosphere.2008.02.001	Nematomorpha	Chordodes nobilii	Herbicides	Glyphosate (technical)	96	Embryo-test	Development	8000	>8000					Herbicide	Glyphosate (technical)	96h Embryo-test: Development (96h exp.+development)
		Nematomorpha	Chordodes nobilii	Herbicides	Glyphosate (technical)	48	Larval test	Infectivity	500	1000						Glyphosate (technical)	48h Larval test: Infectivity (48h exp. + 72h host exp.- IIMA)
		Nematomorpha	Chordodes nobilii	Herbicides	Glyphosate (formulated)	96	Embryo-test	Development	6000	>6000					Herbicide	Glyphosate (formulated)	96h Embryo-test: Development (96h exp.+development)
		Nematomorpha	Chordodes nobilii	Herbicides	Glyphosate (formulated)	48	Larval test	Infectivity	70	400						Glyphosate (formulated)	48h Larval test: Infectivity (48h exp. + 72h host exp. - IIMA)
Achiorno et al., 2010	10.1016/j.chemosphere.2010.06.076	Nematomorpha	Chordodes nobilii	PCP's	Sodium dodecyl sulfate	96	Embryo-test	Development	8000	>8000					PCP; Detergent; Anionic synthetic surfactants	Sodium dodecyl sulfate (SDS)	96h Embryo-test: Development (96h exp.+development)
		Nematomorpha	Chordodes nobilii	Metals	Cadmium	96	Embryo-test	Development	7100	>7100					Metal	Cadmium (CdCl2)	96h Embryo-test: Development (96h exp.+development)
		Nematomorpha	Chordodes nobilii	Metals	Cromium	96	Embryo-test	Development	400	900			710		Metal	Cromium (Cr6+; K2Cr2O7)	96h Embryo-test: Development (96h exp.+development)
		Nematomorpha	Chordodes nobilii	PCP's	Sodium Dodecyl Sulfate	96	Embryo-test	Infectivity	<100	100			64		PCP; Detergent; Anionic synthetic surfactants	Sodium dodecyl sulfate (SDS)	96h Embryo-test: Infectivity (96h exp.+development - IIMA)
		Nematomorpha	Chordodes nobilii	Metals	Cadmium	96	Embryo-test	Infectivity	<400	400			630		Metal	Cadmium (CdCl2)	96h Embryo-test: Infectivity (96h exp.+development - IIMA)
		Nematomorpha	Chordodes nobilii	Metals	Cromium	96	Embryo-test	Infectivity	<400	400			290		Metal	Cromium (Cr6+; K2Cr2O7)	96h Embryo-test: Infectivity (96h exp.+development - IIMA)
		Nematomorpha	Chordodes nobilii	PCP's	Sodium Dodecyl Sulfate	48	Larval test	Infectivity	<100	100			61		PCP; Detergent; Anionic synthetic surfactants	Sodium dodecyl sulfate (SDS)	48h Larval-test: Infectivity (48h exp. + 72h host exp. - IIMA)
		Nematomorpha	Chordodes nobilii	Metals	Cadmium	48	Larval test	Infectivity	<100	100			360		Metal	Cadmium (CdCl2)	48h Larval-test: Infectivity (48h exp. + 72h host exp. - IIMA)
		Nematomorpha	Chordodes nobilii	Metals	Cromium	48	Larval test	Infectivity	<160	160			120		Metal	Cromium (Cr6+; K2Cr2O7)	48h Larval-test: Infectivity (48h exp. + 72h host exp. - IIMA)
Achiorno et al., 2018	10.1016/j.envpol.2018.08.006	Nematomorpha	Chordodes nobilii	Fungicides	Carbendazim	96	Embryo-test	Development	20	40			32		Benzimidazole fungicide	Carbendazim (CBZ)	96h Embryo-test: Development (96h exp.+development)
		Nematomorpha	Chordodes nobilii	Herbicides	Glyphosate	96	Embryo-test	Development	8000	>8000					Herbicide	Glyphosate (GLP)	96h Embryo-test: Development (96h exp.+development)
		Nematomorpha	Chordodes nobilii	Insecticides	Malathion	96	Embryo-test	Development	300	>300					Organophosphorus insecticide	Malathion (MTN)	96h Embryo-test: Development (96h exp.+development)
		Nematomorpha	Chordodes nobilii	Fungicides	Carbendazim	96	Embryo-test	Infectivity	<10	10			22		Benzimidazole fungicide	Carbendazim (CBZ)	96h Embryo-test: Infectivity (96h exp.+development - IIMA)
		Nematomorpha	Chordodes nobilii	Herbicides	Glyphosate	96	Embryo-test	Infectivity	500	1000			570		Herbicide	Glyphosate (GLP)	96h Embryo-test: Infectivity (96h exp.+development - IIMA)
		Nematomorpha	Chordodes nobilii	Insecticides	Malathion	96	Embryo-test	Infectivity	50	75			31		Organophosphorus insecticide	Malathion (MTN)	96h Embryo-test: Infectivity (96h exp.+development - IIMA)
		Nematomorpha	Chordodes nobilii	Fungicides	Carbendazim	48	Larval test	Infectivity	<10	10			28		Benzimidazole fungicide	Carbendazim (CBZ)	48h Larval-test: Infectivity (48h exp. + 72h host exp. - IIMA)
		Nematomorpha	Chordodes nobilii	Herbicides	Glyphosate	48	Larval test	Infectivity	<100	100			357		Herbicide	Glyphosate (GLP)	48h Larval-test: Infectivity (48h exp. + 72h host exp. - IIMA)
		Nematomorpha	Chordodes nobilii	Insecticides	Malathion	48	Larval test	Infectivity	<50	50			89		Organophosphorus insecticide	Malathion (MTN)	48h Larval-test: Infectivity (48h exp. + 72h host exp. - IIMA)
Tato et al., 2018	10.1016/j.envpol.2017.09.031	Arthropoda	Acartia clausi	Estrogenic Compounds	Bisphenol A	48	Larval test	Mortality	300	600		885			EDCs (estrogenic and/or antiandrogenic)	Bisphenol A	48h Larval test: Mortality (Survival)
		Arthropoda	Acartia clausi	PCP's	Triclosan	48	Larval test	Mortality	60	75		94.3			PCPs (halogenated biphenyl ether)	Triclosan	48h Larval test: Mortality (Survival)
		Arthropoda	Acartia clausi	Estrogenic Compounds	4-Nonylphenol	48	Larval test	Mortality	10	20		82.7			EDCs (Nonionic surfactants; biodegradation products; alkylphenol)	4-nonylphenol	48h Larval test: Mortality (Survival)
Velisek et al., 2018	10.1016/j.scitotenv.2018.06.309	Arthropoda	Procambarus virginalis	Herbicides	Metolachlor Oxanilic Acid	1080	Early-life stages test	Growth	<4,2	4.2					Chloroacetanilide Herbicide (Degradation product)	Metolachlor Oxanilic Acid	45 days Early-life stage test: Development (Growth - weight)
Velisek et al., 2019	10.1016/j.pestbp.2018.11.007	Arthropoda	Procambarus virginalis	Herbicides	s-metolachlor	1080	Early-life stages test	Mortality	<1,1	1.1					Chloroacetaniline Herbicide	s-metolachlor (2-chloro-N-(2-ethyl-6-methylphenyl)-N-[(1S)-1-methyl]acetamide)	45 days Early-life stage test: Mortality
		Arthropoda	Procambarus virginalis	Herbicides	s-metolachlor	1080	Early-life stages test	Growth	<1,1	1.1						s-metolachlor (2-chloro-N-(2-ethyl-6-methylphenyl)-N-[(1S)-1-methyl]acetamide)	45 days Early-life stage test: Development (Growth - weight)
Lazorchak et al., 2009	10.1897/08-296.1	Arthropoda	Daphnia magna	Metals	Zinc	96	Juveniles test	Mortality	125	250	165.5				Metals, Reference toxicants	Zinc sulfate (ZnSO4.7H2O)	4 days Juveniles test: Mortality (survival, <24h animals)
		Arthropoda	Daphnia magna	Phenols	Phenol	96	Juveniles test	Mortality	5000	10000	6100				Aromatic Organic Compound (Pharmaceuticals and pesticides/herbicides precursor)	Phenol (C6H5OH)	4 days Juveniles test: Mortality (survival, <24h animals)
		Arthropoda	Daphnia magna	Salts	Ammonium Chloride	96	Juveniles test	Mortality	200000	400000	250500				Inorganic Compound (Salt; Fertilizers Nitrogen Source)	Ammonium Chloride (NH4Cl)	4 days Juveniles test: Mortality (survival, <24h animals)
		Arthropoda	Daphnia magna	Salts	Potassium Chloride	96	Juveniles test	Mortality	500000	1000000	679500				Metal Halid Salt (Fertilizers Potassium Source)	Potassium Chloride (KCl)	4 days Juveniles test: Mortality (survival, <24h animals)
		Arthropoda	Daphnia magna	Metals	Zinc	96	Juveniles test	Growth	125	250					Metals, Reference toxicants	Zinc (ZnSO4.7H2O)	4 days Juveniles test: Growth (<24h animals)
		Arthropoda	Daphnia magna	Phenols	Phenol	96	Juveniles test	Growth	2500	5000						Phenol (C6H5OH)	4 days Juveniles test: Growth (<24h animals)
		Arthropoda	Daphnia magna	Salts	Ammonium Chloride	96	Juveniles test	Growth	100000	200000						Ammonium Chloride (NH4Cl)	4 days Juveniles test: Growth (<24h animals)
		Arthropoda	Daphnia magna	Salts	Potassium Chloride	96	Juveniles test	Growth	500000	1000000						Potassium Chloride (KCl)	4 days Juveniles test: Growth (<24h animals)
Lee and Oshima, 1998	10.1016/S0141-1136(97)00072-X	Arthropoda	Callinectes sapidus	Insecticides	Diflubenzuron	12	Embryo-test	Hatching				1.8
		Arthropoda	Callinectes sapidus	Insecticides	Fenvalerate	12	Embryo-test	Hatching				3.2
		Arthropoda	Callinectes sapidus	Insecticides	Chlorpyrifos	12	Embryo-test	Hatching				5.9
		Arthropoda	Callinectes sapidus	Insecticides	Cypermethrin	12	Embryo-test	Hatching				4.5
		Arthropoda	Callinectes sapidus	Insecticides	Methoprene	12	Embryo-test	Hatching				55
		Arthropoda	Callinectes sapidus	Insecticides	Endosulfan	12	Embryo-test	Hatching				125
		Arthropoda	Callinectes sapidus	Metals	Copper chloride	12	Embryo-test	Hatching				5
		Arthropoda	Callinectes sapidus	Metals	Mercuric chloride	12	Embryo-test	Hatching				1.9
		Arthropoda	Callinectes sapidus	Metals	Methyl mercury	12	Embryo-test	Hatching				0.1
		Arthropoda	Callinectes sapidus	Organotins	Tributyltin	12	Embryo-test	Hatching				2.1
		Arthropoda	Callinectes sapidus	Metals	Cadmium chloride	12	Embryo-test	Hatching				45
Lignot et al., 1998	10.1016/S0166-445X(97)00088-X	Arthropoda	Penaeus japonicus	Organotins	Tributyltin	24	Larval test	Mortality	<1	1	0.88				Estrogenic compound (EDC), Organotind; insecticides, fungicides, bactericides and antifouling agents	TBT (TBTO)	24h Larval test: Mortality
		Arthropoda	Penaeus japonicus	Organotins	Tributyltin	48	Larval test	Mortality	<1	1	2.03					TBT (TBTO)	48h Larval test: Mortality
Chan and Chiu, 2015	10.1371/journal.pone.0132457	Arthropoda	Balanus amphitrite	Metals	Silver	120	Embryo-test	Behaviour	1	6					Metals	Silver (AgNO3)	5 days Embryo-test: Behaviour (Settlement)
		Arthropoda	Balanus amphitrite	Nanoparticles	Oleic Acid Coated Silver Nanoparticles	120	Embryo-test	Behaviour	<1	1					Metal Nanoparticles	Oleic acid coated AgNPs (OAgNPs)	5 days Embryo-test: Behaviour (Settlement)
		Arthropoda	Balanus amphitrite	Nanoparticles	Polyvinylpyrrolidone Coated Silver Nanoparticles	120	Embryo-test	Behaviour	<1	1					Metal Nanoparticles	polyvinylpyrrolidone coated AgNPs (PAgNPs)	5 days Embryo-test: Behaviour (Settlement)
		Arthropoda	Balanus amphitrite	Metals	Silver	120	Embryo-test	Development	6	11					Metals	Silver (AgNO3)	5 days Embryo-test: Development (Molts)
		Arthropoda	Balanus amphitrite	Nanoparticles	Oleic Acid Coated Silver Nanoparticles	120	Embryo-test	Development	10	>10					Metal Nanoparticles	Oleic acid coated AgNPs (OAgNPs)	5 days Embryo-test: Development (Molts)
		Arthropoda	Balanus amphitrite	Nanoparticles	Polyvinylpyrrolidone Coated Silver Nanoparticles	120	Embryo-test	Development	1	10					Metal Nanoparticles	Polyvinylpyrrolidone coated AgNPs (PAgNPs)	5 days Embryo-test: Development (Molts)
Chan and Chiu, 2015	10.1371/journal.pone.0132457	Annelida	Hydroides elegans	Metals	Silver	120	Embryo-test	Behaviour	11	>11					Metals	Silver (AgNO3)	5 days Embryo-test: Behaviour (Settlement)
		Annelida	Hydroides elegans	Nanoparticles	Oleic Acid Coated Silver Nanoparticles	120	Embryo-test	Behaviour	<1	1					Metal Nanoparticles	Oleic acid coated AgNPs (OAgNPs)	5 days Embryo-test: Behaviour (Settlement)
		Annelida	Hydroides elegans	Nanoparticles	Polyvinylpyrrolidone Coated Silver Nanoparticles	120	Embryo-test	Behaviour	<1	1					Metal Nanoparticles	Polyvinylpyrrolidone coated AgNPs (PAgNPs)	5 days Embryo-test: Behaviour (Settlement)
		Annelida	Hydroides elegans	Metals	Silver	120	Embryo-test	Growth	11	>11					Metals	Silver (AgNO3)	5 days Embryo-test: Development (Lenght)
		Annelida	Hydroides elegans	Nanoparticles	Oleic Acid Coated Silver Nanoparticles	120	Embryo-test	Growth	1	10					Metal Nanoparticles	Oleic acid coated AgNPs (OAgNPs)	5 days Embryo-test: Development (Lenght)
		Annelida	Hydroides elegans	Nanoparticles	Polyvinylpyrrolidone Coated Silver Nanoparticles	120	Embryo-test	Growth	<1	1					Metal Nanoparticles	Polyvinylpyrrolidone coated AgNPs (PAgNPs)	5 days Embryo-test: Development (Lenght)
Méndez and Green-Ruiz, 2006*	10.1007/s11270-005-9047-0	Annelida	Capitella sp Y	Metals	Copper	816	Larval test	Mortality			35				Metals	Copper	34 days Larval test: Mortality (10days LC50)
		Annelida	Capitella sp Y	Metals	Cadmium	816	Larval test	Mortality			35				Metals	Cadmium	34 days Larval test: Mortality (10days LC50)
Hutchinson et al., 1995	10.1006/eesa.1995.1074	Annelida	Platynereis dumerilii	Fungicides/Bactericides	Bioban P-1487	48	Embryo-larval test	Development				290			Biocides (antibacterial and antifungal) - Antimicrobial Agents	Bioban P-1487	48h Embryo-larval test: Development (% of normal laevae)
		Annelida	Platynereis dumerilii	Herbicides Intermediate	3,5-Dichlorophenol	48	Embryo-larval test	Development				2130			Biocides	3,5-Dichlorophenol	48h Embryo-larval test: Development (% of normal laevae)
		Annelida	Platynereis dumerilii	Fungicides/Bactericides	Vantocil IB	48	Embryo-larval test	Development				4810			Biocides (antibacterial, antifungal) - Antimicrobial Agents	Vantocil IB	48h Embryo-larval test: Development (% of normal laevae)
		Annelida	Platynereis dumerilii	Fungicides/Bactericides	Bioban P-1487	48	Larval test	Mortality			430				Biocides	Bioban P-1487	48h Larval test: Mortality (Survival, 5 days larvae)
		Annelida	Platynereis dumerilii	Herbicides Intermediate	3,5-Dichlorophenol	48	Larval test	Mortality			4940				Biocides	3,5-Dichlorophenol	48h Larval test: Mortality (Survival, 5 days larvae)
		Annelida	Platynereis dumerilii	Fungicides/Bactericides	Vantocil IB	48	Larval test	Mortality			10900				Biocides	Vantocil IB	48h Larval test: Mortality (Survival, 5 days larvae)
Palau-Cassellas and Hutchinson, 1998	10.1002/(SICI)1098-2256(1998)13:2<149::AID-TOX6>3.0.CO;2-7	Annelida	Platynereis dumerilii	Herbicides Intermediate	3,4-Dichloroaniline	48	Embryo-larval test	Development				6390			Herbicide Intermedeiate; Reference toxicants	3,4-dichloroaniline	48h Embryo-larval test: Development (6hpf + 48h exp.)
		Annelida	Platynereis dumerilii	Phenols	Phenol	48	Embryo-larval test	Development				122000			Aromatic Organic Compound (Pharmaceuticals and pesticides/herbicides precursor)	Phenol	48h Embryo-larval test: Development (6hpf + 48h exp.)
		Annelida	Platynereis dumerilii	Phenols	4-Chlorophenol	48	Embryo-larval test	Development				23600			Organic Compound;	4-chlorophenol	48h Embryo-larval test: Development (6hpf + 48h exp.)
		Annelida	Platynereis dumerilii	Herbicides Intermediate	3,5-Dichlorophenol	48	Embryo-larval test	Development				4240			Herbicide component/intermediate; Organochloride	3,5-dichlorophenol	48h Embryo-larval test: Development (6hpf + 48h exp.)
		Annelida	Platynereis dumerilii	Fungicides/Bactericides	2,4,5-Trichlorophenol	48	Embryo-larval test	Development				2550			Organochloride; Fungicide, Bactericide	2,4,5-trichlorophenol	48h Embryo-larval test: Development (6hpf + 48h exp.)
		Annelida	Platynereis dumerilii	Herbicides/Insecticides	Sodium Pentachlorophenate	48	Embryo-larval test	Development				520			Insecticide and Herbicide	Sodium pentachlorophenate	48h Embryo-larval test: Development (6hpf + 48h exp.)
		Annelida	Platynereis dumerilii	Herbicides Intermediate	3,4-Dichloroaniline	96	Larval test	Mortality			8940				Reference toxicants	3,4-dichloroaniline	96h Larval test: Mortality (7days larvae)
		Annelida	Platynereis dumerilii	Phenols	Phenol	96	Larval test	Mortality			104000					Phenol (C6H5OH)	96h Larval test: Mortality (7days larvae)
		Annelida	Platynereis dumerilii	Phenols	4-Chlorophenol	96	Larval test	Mortality			14400					4-chlorophenol	96h Larval test: Mortality (7days larvae)
		Annelida	Platynereis dumerilii	Herbicides Intermediate	3,5-Dichlorophenol	96	Larval test	Mortality			3200					3,5-dichlorophenol	96h Larval test: Mortality (7days larvae)
		Annelida	Platynereis dumerilii	Fungicides/Bactericides	2,4,5-Trichlorophenol	96	Larval test	Mortality			4240					2,4,5-trichlorophenol	96h Larval test: Mortality (7days larvae)
		Annelida	Platynereis dumerilii	Herbicides/Insecticides	Sodium Pentachlorophenate	96	Larval test	Mortality			1330					Sodium pentachlorophenate	96h Larval test: Mortality (7days larvae)
Hagger et al., 2002	10.1016/S0166-445X(01)00200-4	Annelida	Platynereis dumerilii	Organotins	Tributyltin	24	Embryo-larval test	Development/Mortality	0.31	0.54	5.89				EDCs	TBT	24h Embryo-larval test: Development/Mortality
		Annelida	Platynereis dumerilii	Organotins	Tributyltin	48	Embryo-larval test	Development/Mortality	0.31	0.54	1.34					TBT	48h Embryo-larval test: Development/Mortality
		Annelida	Platynereis dumerilii	Organotins	Tributyltin	72	Embryo-larval test	Development/Mortality	0.31	0.54	0.61					TBT	72h Embryo-larval test: Development/Mortality
García-Alonso et al., 2014	10.1016/j.scitotenv.2014.01.039	Annelida	Platynereis dumerilii	Metals	Silver	48	Embryo-test	Mortality							Metals	Silver (AgNO3)	48h Embryo-test: Mortality (5hpf eggs)
		Annelida	Platynereis dumerilii	Nanoparticles	Citrate-capped Silver Nanoparticles	48	Embryo-test	Mortality	<0,1	0.1					Metal Nanoparticles	Citrate-capped Ag NPs (cit-Ag NPs)	48h Embryo-test: Mortality (5hpf eggs)
		Annelida	Platynereis dumerilii	Nanoparticles	Humic-capped Silver Nanoparticles	48	Embryo-test	Mortality	<0,1	0.1					Metal Nanoparticles	Humic-capped Ag NPs (HA-Ag NPs)	48h Embryo-test: Mortality (5hpf eggs)
		Annelida	Platynereis dumerilii	Metals	Silver	48	Larval test	Mortality	1	10					Metals	Silver (AgNO3)	48h Larval test: Mortality (Trochophore larvae)
		Annelida	Platynereis dumerilii	Nanoparticles	Citrate-capped Silver Nanoparticles	48	Larval test	Mortality	10	100					Metal Nanoparticles	Citrate-capped Ag NPs (cit-Ag NPs)	48h Larval test: Mortality (Trochophore larvae)
		Annelida	Platynereis dumerilii	Nanoparticles	Humic-capped Silver Nanoparticles	48	Larval test	Mortality	10	100					Metal Nanoparticles	Humic-capped Ag NPs (HA-Ag NPs)	48h Larval test: Mortality (Trochophore larvae)
		Annelida	Platynereis dumerilii	Metals	Silver	48	Larval test	Mortality	100	>100					Metals	Silver (AgNO3)	48h Larval test: Mortality (Metatrochophore larvae)
		Annelida	Platynereis dumerilii	Nanoparticles	Citrate-capped Silver Nanoparticles	48	Larval test	Mortality	1	10					Metal Nanoparticles	Citrate-capped Ag NPs (cit-Ag NPs)	48h Larval test: Mortality (Metatrochophore larvae)
		Annelida	Platynereis dumerilii	Nanoparticles	Humic-capped Silver Nanoparticles	48	Larval test	Mortality	1	10					Metal Nanoparticles	Humic-capped Ag NPs (HA-Ag NPs)	48h Larval test: Mortality (Metatrochophore larvae)
		Annelida	Platynereis dumerilii	Metals	Silver	48	Larval test	Mortality	100	>100					Metals	Silver (AgNO3)	48h Larval test: Mortality (Nectochaeta larvae)
		Annelida	Platynereis dumerilii	Nanoparticles	Citrate-capped Silver Nanoparticles	48	Larval test	Mortality	10	100					Metal Nanoparticles	Citrate-capped Ag NPs (cit-Ag NPs)	48h Larval test: Mortality (Nectochaeta larvae)
		Annelida	Platynereis dumerilii	Nanoparticles	Humic-capped Silver Nanoparticles	48	Larval test	Mortality	1	10					Metal Nanoparticles	Humic-capped Ag NPs (HA-Ag NPs)	48h Larval test: Mortality (Nectochaeta larvae)
		Annelida	Platynereis dumerilii	Metals	Silver	48	Juveniles test	Mortality	100	>100					Metals	Silver (AgNO3)	48h Juveniles test: Mortality
		Annelida	Platynereis dumerilii	Nanoparticles	Citrate-capped Silver Nanoparticles	48	Juveniles test	Mortality	10	100					Metal Nanoparticles	Citrate-capped Ag NPs (cit-Ag NPs)	48h Juveniles test: Mortality
		Annelida	Platynereis dumerilii	Nanoparticles	Humic-capped Silver Nanoparticles	48	Juveniles test	Mortality	10	100					Metal Nanoparticles	Humic-capped Ag NPs (HA-Ag NPs)	48h Juveniles test: Mortality
		Annelida	Platynereis dumerilii	Metals	Silver	48	Embryo-test	Development	0.1	1					Metals	Silver (AgNO3)	48h Embryo-test: Development (5hpf eggs - Malformations)
		Annelida	Platynereis dumerilii	Nanoparticles	Citrate-capped Silver Nanoparticles	48	Embryo-test	Development	1	10					Metal Nanoparticles	Citrate-capped Ag NPs (cit-Ag NPs)	48h Embryo-test: Development (5hpf eggs - Malformations)
		Annelida	Platynereis dumerilii	Nanoparticles	Humic-capped Silver Nanoparticles	48	Embryo-test	Development	0.1	1					Metal Nanoparticles	Humic-capped Ag NPs (HA-Ag NPs)	48h Embryo-test: Development (5hpf eggs - Malformations)
		Annelida	Platynereis dumerilii	Metals	Silver	48	Larval test	Development	1	10					Metals	Silver (AgNO3)	48h Larval test: Development (Trochophore larvae - Malformations)
		Annelida	Platynereis dumerilii	Nanoparticles	Citrate-capped Silver Nanoparticles	48	Larval test	Development	0.1	1					Metal Nanoparticles	Citrate-capped Ag NPs (cit-Ag NPs)	48h Larval test: Development (Trochophore larvae - Malformations)
		Annelida	Platynereis dumerilii	Nanoparticles	Humic-capped Silver Nanoparticles	48	Larval test	Development	<0,1	0.1					Metal Nanoparticles	Humic-capped Ag NPs (HA-Ag NPs)	48h Larval test: Development (Trochophore larvae - Malformations)
		Annelida	Platynereis dumerilii	Metals	Silver	48	Larval test	Development	1	10					Metals	Silver (AgNO3)	48h Larval test: Developemnt (Metatrochophore larvae - Malformations)
		Annelida	Platynereis dumerilii	Nanoparticles	Citrate-capped Silver Nanoparticles	48	Larval test	Development	<0,1	0.1					Metal Nanoparticles	Citrate-capped Ag NPs (cit-Ag NPs)	48h Larval test: Developemnt (Metatrochophore larvae - Malformations)
		Annelida	Platynereis dumerilii	Nanoparticles	Humic-capped Silver Nanoparticles	48	Larval test	Development	0.1	1					Metal Nanoparticles	Humic-capped Ag NPs (HA-Ag NPs)	48h Larval test: Developemnt (Metatrochophore larvae - Malformations)
		Annelida	Platynereis dumerilii	Metals	Silver	48	Larval test	Development	1	10					Metals	Silver (AgNO3)	48h Larval test: Development (Nectochaeta larvae - Malformations
		Annelida	Platynereis dumerilii	Nanoparticles	Citrate-capped Silver Nanoparticles	48	Larval test	Development	0.1	1					Metal Nanoparticles	Citrate-capped Ag NPs (cit-Ag NPs)	48h Larval test: Development (Nectochaeta larvae - Malformations
		Annelida	Platynereis dumerilii	Nanoparticles	Humic-capped Silver Nanoparticles	48	Larval test	Development	<0,1	0.1					Metal Nanoparticles	Humic-capped Ag NPs (HA-Ag NPs)	48h Larval test: Development (Nectochaeta larvae - Malformations
Beiras and Albentosa, 2004	10.1016/S0044-8486(03)00432-0	Mollusca	Mytilus galloprovincialis	Metals	Mercury	48	Embryo-test	Development		2.9		4.2			Metals	Mercury	48h Embryo-test: Development (% normal D-larvae)
		Mollusca	Mytilus galloprovincialis	Metals	Copper	48	Embryo-test	Development		7.1		9.1			Metals	Copper	48h Embryo-test: Development (% normal D-larvae)
		Mollusca	Mytilus galloprovincialis	Metals	Zinc	48	Embryo-test	Development		55		129			Metals	Zinc	48h Embryo-test: Development (% normal D-larvae)
		Mollusca	Mytilus galloprovincialis	Metals	Cadmium	48	Embryo-test	Development		265		424			Metals	Cadmium	48h Embryo-test: Development (% normal D-larvae)
		Mollusca	Mytilus galloprovincialis	Metals	Lead	48	Embryo-test	Development		156					Metals	Lead	48h Embryo-test: Development (% normal D-larvae)
Fabbri et al., 2014	10.1016/j.marenvres.2014.05.007	Mollusca	Mytilus galloprovincialis	Metals	Copper	48	Embryo-larval test	Development	0.1	0.5		8.7			Metals	Copper	48h Embryo-larval test: Development (% of normal D-larvae)
		Mollusca	Mytilus galloprovincialis	Estrogenic Compounds	Nonylphenol	48	Embryo-larval test	Development	0.01	0.1					EDCs (Alkylphenols)	Nonylphenol (NP)	48h Embryo-larval test: Development (% of normal D-larvae)
		Mollusca	Mytilus galloprovincialis	Estrogenic Compounds	Bisphenol A	48	Embryo-larval test	Development	0.01	0.1		3.68			EDCs (Alkylphenols)	Bisphenol A (BPA)	48h Embryo-larval test: Development (% of normal D-larvae)
		Mollusca	Mytilus galloprovincialis	Estrogenic Compounds	Tetrabromo Bisphenol A	48	Embryo-larval test	Development	0.01	0.1		5.52			EDCs (Brominated flame retardants)	Tetrabromo Bisphenol A (TBBPA)	48h Embryo-larval test: Development (% of normal D-larvae)
		Mollusca	Mytilus galloprovincialis	Perfluorinated Compounds	Perfluorooctanoic Acid	48	Embryo-larval test	Development	0.01	0.1					Perfluorinated compounds	Perfluorooctanoic Acid (PFOA)	48h Embryo-larval test: Development (% of normal D-larvae)
		Mollusca	Mytilus galloprovincialis	Perfluorinated Compounds	Perfluorooctanoic Sulphonate	48	Embryo-larval test	Development	0.01	0.1					Perfluorinated compounds	Perfluorooctanoic Sulphonate (PFOS)	48h Embryo-larval test: Development (% of normal D-larvae)
		Mollusca	Mytilus galloprovincialis	Pharmaceuticals	Diclofenac	48	Embryo-larval test	Development	0.001	0.01					Pharmaceuticals (Non-steroidal anti-inflammatory drug)	Diclofenac (DCF)	48h Embryo-larval test: Development (% of normal D-larvae)
		Mollusca	Mytilus galloprovincialis	Pharmaceuticals	Ibuprofen	48	Embryo-larval test	Development	10	100					Pharmaceuticals	Ibuprofen (IBU)	48h Embryo-larval test: Development (% of normal D-larvae)
		Mollusca	Mytilus galloprovincialis	Pharmaceuticals	Bezafibrate	48	Embryo-larval test	Development	1	10					Pharmaceuticals	Bezafibrate (BEZA)	48h Embryo-larval test: Development (% of normal D-larvae)
Balbi et al., 2017	10.1016/j.chemosphere.2017.07.120	Mollusca	Mytilus galloprovincialis	Nanoparticles	Amino Polystyrene Nanoparticles	48	Embryo-larval test	Development	1	10		142			NPs	Amino Polystyrene NPs (PS-NH2)	48h Embryo-larval test: Development (% of normal D-larvae)
Libralato et al., 2013	10.1016/j.marenvres.2013.08.015	Mollusca	Mytilus galloprovincialis	Nanoparticles	Titanium Dioxide Nanosized	48	Embryo-larval test	Development	1000	4000		1230			NPs	Titanium Dioxide Nanosized (nTiO2)	48h Embryo-larval test: Development (% of normal D-larvae - Dark)
		Mollusca	Mytilus galloprovincialis	Nanoparticles	Titanium Dioxide Nanosized	48	Embryo-larval test	Development	500	1000		1650				Titanium Dioxide Nanosized (nTiO2)	48h Embryo-larval test: Development (% of normal D-larvae - Dark/Light)
Capolupo et al., 2018	10.1016/j.envpol.2018.06.035	Mollusca	Mytilus galloprovincialis	Microplastics	Polystyrene Microplastics	48	Embryo-test	Development							Microplastics	Polystyrene microplastics (MP)	48h Embryo-test: Development (% normal D-larvae)
Wathsala et al., 2018	10.1016/j.aquatox.2018.05.026	Mollusca	Mytilus galloprovincialis	Plastic Leachate	Styrene	48	Embryo-larval test	Development	0.01	0.1		1.1			HNS; Organic Compound; Polystyrene precursor, polymers precursor	Styrene	48h Embryo-larval test: Development (% of normal D-larvae)
Tato et al., 2018	10.1016/j.envpol.2017.09.031	Mollusca	Mytilus galloprovincialis	Estrogenic Compounds	Bisphenol A	48	Embryo-test	Development	500	1000		2085			EDCs (estrogenic and/or antiandrogenic)	Bisphenol A	48h Embryo-test: Development (% of normal larvae)
		Mollusca	Mytilus galloprovincialis	PCP's	Triclosan	48	Embryo-test	Development	120	160		172.8			PCPs (halogenated biphenyl ether)	Triclosan	48h Embryo-test: Development (% of normal larvae)
		Mollusca	Mytilus galloprovincialis	Estrogenic Compounds	4-Nonylphenol	48	Embryo-test	Development	80	120		139.7			EDCs (Nonionic surfactants; biodegradation products; alkylphenol)	4-nonylphenol	48h Embryo-test: Development (% of normal larvae)
Mai et al., 2012	10.1016/j.marpolbul.2012.10.009	Mollusca	Crassostrea gigas	Metals	Copper	24	Embryo-test	Development		0.1		12.5			Metals	Copper (CuSo4)	24h Embryo-test: Developemnt (Abnormalities)
		Mollusca	Crassostrea gigas	Metals	Cadmium	24	Embryo-test	Development	1	10		212.3			Metals	Cadmium (CdCl2)	24h Embryo-test: Developemnt (Abnormalities)
		Mollusca	Crassostrea gigas	Herbicides	Irgarol	24	Embryo-test	Development	0.001	0.01		>10			Herbicidal additive; copper-based antifouling	Irgarol	24h Embryo-test: Developemnt (Abnormalities)
		Mollusca	Crassostrea gigas	Herbicides	S-Metolachlor	24	Embryo-test	Development	0.001	0.01		>10			Chloroacetamide herbicides	S-Metolachlor	24h Embryo-test: Developemnt (Abnormalities)
Motier et al., 2013	10.1016/j.aquatox.2012.12.002	Mollusca	Crassostrea gigas	Herbicides	Glyphosate	48	Embryo-larval test	Development				28315			Herbicides	Glyphosate	48h Embryo-larval test: Developemnt (Malformations in D-shaped larvae
		Mollusca	Crassostrea gigas	Herbicides	Glyphosate	48	Embryo-larval test	Mortality				>100000			Herbicides	Glyphosate	48h Embryo-larval test: Mortality (pediveliger larvae)
		Mollusca	Crassostrea gigas	Herbicides	Glyphosate	24	Embryo-larval test	Development				>100000			Herbicides	Glyphosate	24h Embryo-larval test: Development (Metamorphosis rates of pediveliger larvae)
		Mollusca	Crassostrea gigas	Herbicides	Aminomethylphosphonic Acid	48	Embryo-larval test	Development				40617			Herbicides	Aminomethylphosphonic acid (AMPA)	48h Embryo-larval test: Developemnt (Malformations in D-shaped larvae
		Mollusca	Crassostrea gigas	Herbicides	Aminomethylphosphonic Acid	48	Embryo-larval test	Development				>100000			Herbicides	Aminomethylphosphonic acid (AMPA)	48h Embryo-larval test: Mortality (pediveliger larvae)
		Mollusca	Crassostrea gigas	Herbicides	Aminomethylphosphonic Acid	24	Embryo-larval test	Development				>100000			Herbicides	Aminomethylphosphonic acid (AMPA)	24h Embryo-larval test: Development (Metamorphosis rates of pediveliger larvae)
		Mollusca	Crassostrea gigas	Herbicides	Roundup Express®	48	Embryo-larval test	Development				1133			Herbicides	Roundup Express® (REX)	48h Embryo-larval test: Developemnt (Malformations in D-shaped larvae
		Mollusca	Crassostrea gigas	Herbicides	Roundup Express®	48	Embryo-larval test	Mortality				8502			Herbicides	Roundup Express® (REX)	48h Embryo-larval test: Mortality (pediveliger larvae)
		Mollusca	Crassostrea gigas	Herbicides	Roundup Express®	24	Embryo-larval test	Development				6366			Herbicides	Roundup Express® (REX)	24h Embryo-larval test: Development (Metamorphosis rates of pediveliger larvae)
		Mollusca	Crassostrea gigas	Herbicides	Roundup Allées et Terrasses®	48	Embryo-larval test	Development				1672			Herbicides	Roundup Allées et Terrasses® (RAT)	48h Embryo-larval test: Developemnt (Malformations in D-shaped larvae
		Mollusca	Crassostrea gigas	Herbicides	Roundup Allées et Terrasses®	48	Embryo-larval test	Mortality				7934			Herbicides	Roundup Allées et Terrasses® (RAT)	48h Embryo-larval test: Mortality (pediveliger larvae)
		Mollusca	Crassostrea gigas	Herbicides	Roundup Allées et Terrasses®	24	Embryo-larval test	Development				6060			Herbicides	Roundup Allées et Terrasses® (RAT)	24h Embryo-larval test: Development (Metamorphosis rates of pediveliger larvae)
Mai et al., 2013	10.1016/j.marenvres.2013.04.003	Mollusca	Crassostrea gigas	Herbicides	Diuron	24	Embryo-test	Development	0.004	0.04		2332			Herbicides (antifouling paints subst for organotins)	Diuron	24h Embryo-test: Development (Abnormal D-larvae)
		Mollusca	Crassostrea gigas	Herbicides	Irgarol	24	Embryo-test	Development	0.001	0.01		196			Herbicides (antifouling paints subst for organotins)	Irgarol	24h Embryo-test: Development (Abnormal D-larvae)
		Mollusca	Crassostrea gigas	Herbicides	Metolachlor	24	Embryo-test	Development	0.001	0.01		672			Chloroacetamide herbicides	Metolachlor	24h Embryo-test: Development (Abnormal D-larvae)
Mai et al., 2014	10.1016/j.aquatox.2013.11.024	Mollusca	Crassostrea gigas	Herbicides	Metolachlor	24	Embryo-test	Development	0.001	0.01					Chloroacetanilide Herbicide	Metolachlor	24h Embryo-test: Development (abnormal D-larvae)
		Mollusca	Crassostrea gigas	Herbicides	Metolachlor	24	Embryo-test	Genotoxicity	0.001	0.01					Chloroacetanilide Herbicide	Metolachlor	24h Embryo-test: Genotoxicity
		Mollusca	Crassostrea gigas	Herbicides	Metolachlor Ethane Sulfonic Acid	24	Embryo-test	Development	0.01	0.1					Chloroacetanilide Herbicide (Degradation product)	Metolachlor Ethane sulfonic acid (MESA)	24h Embryo-test: Developemnt (abnormal D-larvae)
		Mollusca	Crassostrea gigas	Herbicides	Metolachlor Ethane Sulfonic Acid	24	Embryo-test	Genotoxicity	0.01	0.1					Chloroacetanilide Herbicide (Degradation product)	Metolachlor Ethane sulfonic acid (MESA)	24h Embryo-test: Genotoxicity
		Mollusca	Crassostrea gigas	Herbicides	Metolachlor Oxanilic Acid	24	Embryo-test	Development	0.01	0.1					Chloroacetanilide Herbicide (Degradation product)	Metolachlor Oxanilic Acid (MOA)	24h Embryo-test: Developemnt (abnormal D-larvae)
		Mollusca	Crassostrea gigas	Herbicides	Metolachlor Oxanilic Acid	24	Embryo-test	Genotoxicity	0.001	0.01					Chloroacetanilide Herbicide (Degradation product)	Metolachlor Oxanilic Acid (MOA)	24h Embryo-test: Genotoxicity
Gamain et al., 2016	10.1016/j.marenvres.2015.11.002	Mollusca	Crassostrea gigas	Metals	Copper	24	Embryo-test	Development	<1	1		7.35			Metals	Copper	24h Embryo-test: Development (abnormal D-shell larvae)
		Mollusca	Crassostrea gigas	Herbicides	Metolachlor	24	Embryo-test	Development	<0,01	0.01					Chloroacetaniline Herbicide	Metolachlor	24h Embryo-test: Development (abnormal D-shell larvae)
Moreira et al., 2018	10.1016/j.ecoenv.2017.08.043	Mollusca	Crassostrea gigas	Metals	Copper	24	Embryo-test	Development	3	6		8.39			Metals	Copper (Cu(NO3)2)	24h Embryo-test: Development (abnormal D-shell larvae)
		Mollusca	Crassostrea gigas	Metalloids	Arsenic	24	Embryo-test	Development	<100	100					Metals	Arsenic	24h Embryo-test: Development (abnormal D-shell larvae)
Gamain et al., 2017	10.1016/j.marpolbul.2016.12.018	Mollusca	Crassostrea gigas	Metals	Copper	24	Embryo-larval test	Development	<1	1		9.8			Metals	Copper (CuSO4, 5H2O)	24h Embryo-larval test: Development (abnormal D-larvae stage, 28 hpf, 24h exposure) - Hatchery animals
		Mollusca	Crassostrea gigas	Metals	Copper	24	Embryo-larval test	Development	1	10		14.8			Metals	Copper (CuSO4, 5H2O)	24h Embryo-larval test: Development (abnormal D-larvae stage, 28 hpf, 24h exposure) - Hatchery animals
		Mollusca	Crassostrea gigas	Metals	Copper	24	Embryo-larval test	Development	<1	1		7.7			Metals	Copper (CuSO4, 5H2O)	24h Embryo-larval test: Development (abnormal D-larvae stage, 28 hpf, 24h exposure) - Wild animals
		Mollusca	Crassostrea gigas	Herbicides	Metolachlor	24	Embryo-larval test	Development	<0,01	0.01					Chloroacetaniline Herbicide	Metolachlor	24h Embryo-larval test: Development (abnormal D-larvae stage, 28 hpf, 24h exposure) - Hatchery animals
		Mollusca	Crassostrea gigas	Herbicides	Metolachlor	24	Embryo-larval test	Development	<0,01	0.01					Chloroacetaniline Herbicide	Metolachlor	24h Embryo-larval test: Development (abnormal D-larvae stage, 28 hpf, 24h exposure) - Wild animals
Akcha et al., 2012	10.1016/j.aquatox.2011.10.018	Mollusca	Crassostrea gigas	Herbicides	Diuron	24	Embryo-larval test	Development	<0,05	0.05					Herbicides	Diuron	24h Embryo-larval test: Development (% of abnormal D-larvae)
		Mollusca	Crassostrea gigas	Herbicides	Glyphosate	24	Embryo-larval test	Development	2.5	5					Herbicides	Glyphosate	24h Embryo-larval test: Development (% of abnormal D-larvae)
		Mollusca	Crassostrea gigas	Herbicides	Roundup	24	Embryo-larval test	Development	5	>5					Herbicides	Roundup	24h Embryo-larval test: Development (% of abnormal D-larvae)
Ringwood et al., 2009	10.1021/es900621j	Mollusca	Crassostrea gigas	Nanoparticles	Fullerene C60	24	Embryo-larval test	Development	1	10					Nanoparticles	Fullerene C60	24h Embryo-larval test: Development (% of abnormal D-larvae)
Fathallah et al., 2012	10.1007/s00128-012-0603-1	Mollusca	Ruditapes decussatus	PAHs	Anthracene	96	Larval test	Mortality	25	50	285.82				PAH's	Anthracene	96h Larval test: Mortality (veliger larvae - Dark)
		Mollusca	Ruditapes decussatus	PAHs	Anthracene	96	Larval test	Mortality	2.5	5	8.75				PAH's	Anthracene	96h Larval test: Mortality (veliger larvae - Light)
		Mollusca	Ruditapes decussatus	PAHs	Fluoranthene	96	Larval test	Mortality	25	50	125.63				PAH's	Fluoranthene	96h Larval test: Mortality (veliger larvae - Dark)
		Mollusca	Ruditapes decussatus	PAHs	Fluoranthene	96	Larval test	Mortality	1	2.5	4				PAH's	Fluoranthene	96h Larval test: Mortality (veliger larvae - Light)
		Mollusca	Ruditapes decussatus	PAHs	Pyrene	96	Larval test	Mortality	32	64	134.7				PAH's	Pyrene	96h Larval test: Mortality (veliger larvae - Dark)
		Mollusca	Ruditapes decussatus	PAHs	Pyrene	96	Larval test	Mortality	2.5	10	10.7				PAH's	Pyrene	96h Larval test: Mortality (veliger larvae - Light)
		Mollusca	Ruditapes decussatus	PAHs	Benzo[a]Pyrene	96	Larval test	Mortality	5	25	34.53				PAH's	B[a]P	96h Larval test: Mortality (veliger larvae - Dark)
		Mollusca	Ruditapes decussatus	PAHs	Benzo[a]Pyrene	96	Larval test	Mortality	0.1	0.25	0.56				PAH's	B[a]P	96h Larval test: Mortality (veliger larvae - Light)
		Mollusca	Ruditapes decussatus	PAHs	Anthracene	24	Embryo-test	Development	100	250		361.1			PAH's	Anthracene	24h Embryo-test: Developemnt (% D-veliger larvae - Dark)
		Mollusca	Ruditapes decussatus	PAHs	Anthracene	24	Embryo-test	Development	0.5	2.5		4.97			PAH's	Anthracene	24h Embryo-test: Development (% D-veliger larvae - Light)
		Mollusca	Ruditapes decussatus	PAHs	Fluoranthene	24	Embryo-test	Development	50	100		113.8			PAH's	Fluoranthene	24h Embryo-test: Developemnt (% D-veliger larvae - Dark)
		Mollusca	Ruditapes decussatus	PAHs	Fluoranthene	24	Embryo-test	Development	1	2.5		3.21			PAH's	Fluoranthene	24h Embryo-test: Development (% D-veliger larvae - Light)
		Mollusca	Ruditapes decussatus	PAHs	Pyrene	24	Embryo-test	Development	32	64		89.8			PAH's	Pyrene	24h Embryo-test: Developemnt (% D-veliger larvae - Dark)
		Mollusca	Ruditapes decussatus	PAHs	Pyrene	24	Embryo-test	Development	0.5	2.5		1.52			PAH's	Pyrene	24h Embryo-test: Development (% D-veliger larvae - Light)
		Mollusca	Ruditapes decussatus	PAHs	Benzo[a]Pyrene	24	Embryo-test	Development	2.5	5		7.15			PAH's	B[a]P	24h Embryo-test: Developemnt (% D-veliger larvae - Dark)
		Mollusca	Ruditapes decussatus	PAHs	Benzo[a]Pyrene	24	Embryo-test	Development	0.1	0.25		0.31			PAH's	B[a]P	24h Embryo-test: Development (% D-veliger larvae - Light)
Fathallah et al., 2010	10.1007/s10661-010-1311-0	Mollusca	Ruditapes decussatus	Metals	Copper	24	Embryo-test	Hatching	16	32					Metals	Copper (CuCl2 2H2O)	24h Embryo-test: Hatching
		Mollusca	Ruditapes decussatus	Metals	Mercury	24	Embryo-test	Hatching	4	16					Metals	Mercury (HgCl2)	24h Embryo-test: Hatching
		Mollusca	Ruditapes decussatus	Metals	Zinc	24	Embryo-test	Hatching	16	64					Metals	Zinc (ZnCl2)	24h Embryo-test: Hatching
Fathallah et al., 2013	10.1089/ees.2012.0209	Mollusca	Ruditapes decussatus	Metals	Lead	24	Embryo-test	Hatching	128	256		256.5			Metals	Lead (Pb(NO3)2)	24h Embryo-test: Hatching
		Mollusca	Ruditapes decussatus	Metals	Cadmium	24	Embryo-test	Hatching	256	512		570.9			Metals	Cadmium (CdCl2.H2O)	24h Embryo-test: Hatching
		Mollusca	Ruditapes decussatus	Metals	Lead	96	Larval test	Mortality	256	512	453.6				Metals	Lead (Pb(NO3)2)	96h Larval test: Mortality
		Mollusca	Ruditapes decussatus	Metals	Cadmium	96	Larval test	Mortality	512	1024	877.8				Metals	Cadmium (CdCl2.H2O)	96h Larval test: Mortality
		Mollusca	Ruditapes decussatus	Metals	Lead + Cadmium	96	Larval test	Mortality							Metals/Mixtures	Lead + Cadmium	96h Larval test: Mortality
Beiras and Albentosa, 2004	10.1016/S0044-8486(03)00432-0	Mollusca	Ruditapes decussatus	Metals	Mercury	48	Embryo-test	Development		2		5.1			Metals	Mercury	48h Embryo-test: Development (% normal D-larvae)
		Mollusca	Ruditapes decussatus	Metals	Copper	48	Embryo-test	Development		3.1		10			Metals	Copper	48h Embryo-test: Development (% normal D-larvae)
		Mollusca	Ruditapes decussatus	Metals	Zinc	48	Embryo-test	Development		160					Metals	Zinc	48h Embryo-test: Development (% normal D-larvae)
		Mollusca	Ruditapes decussatus	Metals	Cadmium	48	Embryo-test	Development		500		1925			Metals	Cadmium	48h Embryo-test: Development (% normal D-larvae)
		Mollusca	Ruditapes decussatus	Metals	Lead	48	Embryo-test	Development		50		221			Metals	Lead	48h Embryo-test: Development (% normal D-larvae)
Hallet et al., 2016	10.1016/j.scitotenv.2015.11.040	Mollusca	Lymnaea stagnalis	Metals	Zinc	168	Embryo-test	Development	17340	>17340		>17340			Metals	Zinc (ZnSO4.7H2O)	7 days Embryo-test: Development (48h, Morphology)
		Mollusca	Lymnaea stagnalis	Metals	Zinc	168	Embryo-test	Behaviour	1820	5930		3780				Zinc (ZnSO4.7H2O)	7 days Embryo-test: Behaviour (96h, Spinning behaviour)
		Mollusca	Lymnaea stagnalis	Metals	Zinc	168	Embryo-test	Development	660	1820		1230				Zinc (ZnSO4.7H2O)	7 days Embryo-test: Development
		Mollusca	Lymnaea stagnalis	Insecticides	Piperonyl Butoxide	336	Embryo-test	Development	2340	>2340					Insecticide Synergist	Piperonyl Butoxide (PBO)	14 days Embryo-test: Development (% normal development)
		Mollusca	Lymnaea stagnalis	Insecticides	Piperonyl Butoxide	336	Embryo-test	Growth	430	1030						Piperonyl Butoxide (PBO)	14 days Embryo-test: Development (Shell height)
		Mollusca	Lymnaea stagnalis	Insecticides	Piperonyl Butoxide	336	Embryo-test	Development	2340	>2340						Piperonyl Butoxide (PBO)	14 days Embryo-test: Development (Intraocular distance)
		Mollusca	Lymnaea stagnalis	Molluscide	Metaldehyde	504	Embryo-test	Hatching	36000	116000					Molluscide	Metaldehyde (ME)	21 days Embryo-test: Hatching
		Mollusca	Lymnaea stagnalis	Molluscide	Metaldehyde	504	Embryo-test	Growth	36000	116000						Metaldehyde (ME)	21 days Embryo-test: Development (Shell height)
		Mollusca	Lymnaea stagnalis	Molluscide	Metaldehyde	504	Embryo-test	Development	116000	>116000						Metaldehyde (ME)	21 days Embryo-test: Development (Intraocular distance)
Leung et al., 2007	10.1016/j.chemosphere.2006.06.051	Mollusca	Lymnaea stagnalis	Organotins	Tributyltin	360	Embryo-test	Hatching	0.01	1					Estrogenic compound (EDC), Organotins, Biocides	TBT (TBTO)	15 to 20 days Embryo-test: Hatching
		Mollusca	Lymnaea stagnalis	Organotins	Tributyltin	360	Embryo-test	Mortality	0.01	1						TBT (TBTO)	15 to 20 days Embryo-test: Mortality (Survival)
Bandow and Weltj, 2012	10.1016/j.scitotenv.2012.07.005	Mollusca	Lymnaea stagnalis	Organotins	Tributyltin	504	Embryo-test	Hatching	0.1	0.3	0.36				Estrogenic compound (EDC), Organotins, Biocides	TBT (TBT-Cl)	21 days Embryo-test: Hatching (sussess)
		Mollusca	Lymnaea stagnalis	Organotins	Tributyltin	504	Embryo-test	Hatching	0.03	0.1						TBT (TBT-Cl)	21 days Embryo-test: Hatching (time)
Khangarot and Das, 2010	10.1016/j.jhazmat.2010.03.054	Mollusca	Lymnaea luteola	Metals	Copper	336	Embryo-test	Mortality	10	18		28.31			Metal	Copper (CuSO4.5H2O)	14 days Embryo-test: Mortality (96h)
		Mollusca	Lymnaea luteola	Metals	Copper	336	Embryo-test	Mortality	3.2	5.6		18.19				Copper (CuSO4.5H2O)	14 days Embryo-test: Mortality (240h)
		Mollusca	Lymnaea luteola	Metals	Copper	336	Embryo-test	Development	1	3.2						Copper (CuSO4.5H2O)	14 days Embryo-test: Development (Shell lenght - 7 days)
		Mollusca	Lymnaea luteola	Metals	Copper	336	Embryo-test	Development	1	3.2						Copper (CuSO4.5H2O)	14 days Embryo-test: Development (Eyes/tentacles formation - 7 days)
		Mollusca	Lymnaea luteola	Metals	Copper	336	Embryo-test	Hatching	1	3.2		2.18				Copper (CuSO4.5H2O)	14 days Embryo-Test: Hatching
Chan and Chiu, 2015	10.1371/journal.pone.0132457	Mollusca	Crepidula onyx	Metals	Silver	192	Embryo-test	Behaviour	6	11					Metals	Silver (AgNO3)	8 days Embryo-test: Behaviour (Settlement)
		Mollusca	Crepidula onyx	Nanoparticles	Oleic Acid Coated Silver Nanoparticles	192	Embryo-test	Behaviour	<10	10					Metal Nanoparticles	Oleic acid coated AgNPs (OAgNPs)	8 days Embryo-test: Behaviour (Settlement)
		Mollusca	Crepidula onyx	Nanoparticles	Polyvinylpyrrolidone Coated Silver Nanoparticles	192	Embryo-test	Behaviour	10	100					Metal Nanoparticles	Polyvinylpyrrolidone coated AgNPs (PAgNPs)	8 days Embryo-test: Behaviour (Settlement)
		Mollusca	Crepidula onyx	Metals	Silver	192	Embryo-test	Growth	11	40					Metals	Silver (AgNO3)	8 days Embryo-test: Development (Lenght)
		Mollusca	Crepidula onyx	Nanoparticles	Oleic Acid Coated Silver Nanoparticles	192	Embryo-test	Growth	10	100					Metal Nanoparticles	Oleic acid coated AgNPs (OAgNPs)	8 days Embryo-test: Development (Lenght)
		Mollusca	Crepidula onyx	Nanoparticles	Polyvinylpyrrolidone Coated Silver Nanoparticles	192	Embryo-test	Growth	10	100					Metal Nanoparticles	Polyvinylpyrrolidone coated AgNPs (PAgNPs)	8 days Embryo-test: Development (Lenght)
